# Supplementary material for: {1,8-Bis[2-(2-oxidobenzyl­idene­amino)phen­oxy]-3,6-dioxaocta­ne}nitrato­praseodymium(III) trichloro­methane solvate
Source: Acta Crystallogr Sect E Struct Rep Online. 2008 Jul 31;64(Pt 8):m1087. doi: 10.1107/S1600536808021259 (PMC2961995; doi:10.1107/S1600536808021259)
Supplement: Supplementary file 1 [file e-64-m1087-sup1.cif]

##############################################################################
###                                                                        ###
###        Electronic paper (Acta Crystallographica Section E)             ###
###                                                                        ###
##############################################################################
#                                                                            #
# This CIF contains the data in a paper accepted for publication in Acta     #
# Crystallographica Section E. It conforms to the requirements of Notes      #
# for Authors for Section E, and has been peer reviewed under the auspices   #
# of the IUCr Commission on Journals.                                        #
#                                                                            #
# Full details of the Crystallographic Information File format               #
# are given in the paper "The Crystallographic Information File (CIF):       #
# a New Standard Archive File for Crystallography" by S. R. Hall, F. H.      #
# Allen and I. D. Brown [Acta Cryst. (1991), A47, 655-685].                  #
#                                                                            #
# The current version of the core CIF dictionary is obtainable from          #
# ftp://ftp.iucr.org/pub/cif_core.dic. The current version number is 2.4.    #
#                                                                            #
# Software is freely available for graphical display of the structure(s) in  #
# this CIF.  For information consult the CIF home page http://www.iucr.org/  #
# cif/home.html                                                              #
#                                                                            #
# This file may be used for bona fide research purposes within the           #
# scientific community so long as proper attribution is given to the journal # 
# article from which it was obtained.                                        #
#                                                                            #
##############################################################################
                                             
data_I
_audit_creation_method     SHELXL-97
_chemical_name_systematic
;
{1,8-Bis[2-(2-oxidobenzylideneamino)phenoxy]-3,6-
dioxaoctane}nitratopraseodymium(III) trichloromethane solvate
;
_chemical_name_common     ?
_chemical_formula_moiety     ?
_chemical_formula_sum     'C33 H31 Cl3 N3 O9 Pr'
_chemical_formula_iupac     '[Pr (C32 H30 N2 O6) (N O3)], C H Cl3'
_chemical_formula_weight     860.87
_chemical_melting_point     ?
_symmetry_cell_setting     Monoclinic
_symmetry_space_group_name_H-M     'P 21/c'
loop_
    _symmetry_equiv_pos_as_xyz
    'x, y, z'
    '-x, y+1/2, -z+1/2'
    '-x, -y, -z'
    'x, -y-1/2, z-1/2'
_cell_length_a     11.3454(14)
_cell_length_b     20.150(2)
_cell_length_c     15.4676(17)
_cell_angle_alpha     90.00
_cell_angle_beta     100.585(2)
_cell_angle_gamma     90.00
_cell_volume     3475.9(7)
_cell_formula_units_Z     4
_cell_measurement_reflns_used     5219
_cell_measurement_theta_min     2.292
_cell_measurement_theta_max     25.518
_cell_measurement_temperature     298(2)
_exptl_crystal_description     block
_exptl_crystal_colour     yellow
_exptl_crystal_size_max     0.48
_exptl_crystal_size_mid     0.43
_exptl_crystal_size_min     0.21
_exptl_crystal_density_diffrn     1.645
_exptl_crystal_density_meas     ?
_exptl_crystal_density_method     'not measured'
_exptl_crystal_F_000     1728
_exptl_absorpt_coefficient_mu     1.690
_exptl_absorpt_correction_type     multi-scan
_exptl_absorpt_process_details     '(SADABS; Sheldrick, 1996)'
_exptl_absorpt_correction_T_min     0.4976
_exptl_absorpt_correction_T_max     0.7180
_exptl_special_details
;
;
_diffrn_ambient_temperature     298(2)
_diffrn_radiation_type     MoK\a
_diffrn_radiation_wavelength     0.71073
_diffrn_radiation_source     'fine-focus sealed tube'
_diffrn_radiation_monochromator     graphite
_diffrn_measurement_device_type     'Bruker SMART 1000 CCD'
_diffrn_measurement_method     '\f and \w'
_diffrn_detector_area_resol_mean     ?
_diffrn_reflns_number     17233
_diffrn_reflns_av_R_equivalents     0.0429
_diffrn_reflns_av_sigmaI/netI     0.0543
_diffrn_reflns_theta_min     1.68
_diffrn_reflns_theta_max     25.01
_diffrn_reflns_theta_full     25.01
_diffrn_measured_fraction_theta_max     0.998
_diffrn_measured_fraction_theta_full     0.998
_diffrn_reflns_limit_h_min     -13
_diffrn_reflns_limit_h_max     13
_diffrn_reflns_limit_k_min     -23
_diffrn_reflns_limit_k_max     20
_diffrn_reflns_limit_l_min     -16
_diffrn_reflns_limit_l_max     18
_diffrn_standards_number     ?
_diffrn_standards_interval_count     ?
_diffrn_standards_interval_time     ?
_diffrn_standards_decay_%     ?
_refine_special_details
;
Refinement of <i>F</i>^2^ against ALL reflections. The weighted <i>R</i>-factor
<i>wR</i> and goodness of fit <i>S</i> are based on <i>F</i>^2^, conventional
<i>R</i>-factors <i>R</i> are based on <i>F</i>, with <i>F</i> set to zero for
negative <i>F</i>^2^. The threshold expression of <i>F</i>^2^ >
\s(<i>F</i>^2^) is used only for calculating <i>R</i>-factors(gt) <i>etc</i>.
and is not relevant to the choice of reflections for refinement.
<i>R</i>-factors based on <i>F</i>^2^ are statistically about twice as large
as those based on <i>F</i>, and <i>R</i>- factors based on ALL data will be
even larger.
;
_reflns_number_total     6118
_reflns_number_gt     4284
_reflns_threshold_expression     I>2\s(I)
_refine_ls_structure_factor_coef     Fsqd
_refine_ls_matrix_type     full
_refine_ls_R_factor_all     0.0612
_refine_ls_R_factor_gt     0.0349
_refine_ls_wR_factor_gt     0.0740
_refine_ls_wR_factor_ref     0.0829
_refine_ls_goodness_of_fit_ref     1.032
_refine_ls_restrained_S_all     1.032
_refine_ls_number_reflns     6118
_refine_ls_number_parameters     442
_refine_ls_number_restraints     0
_refine_ls_hydrogen_treatment     constr
_refine_ls_weighting_scheme     calc
_refine_ls_weighting_details
                 'calc w=1/[\s^2^(Fo^2^)+(0.0368P)^2^] where P=(Fo^2^+2Fc^2^)/3'
_atom_sites_solution_hydrogens     geom
_atom_sites_solution_primary     direct
_atom_sites_solution_secondary     difmap
_refine_ls_shift/su_max     0.001
_refine_ls_shift/su_mean     0.000
_refine_diff_density_max     1.443
_refine_diff_density_min     -0.547
_refine_ls_extinction_method     none
_refine_ls_extinction_coef     ?
loop_
    _atom_type_symbol
    _atom_type_description
    _atom_type_scat_dispersion_real
    _atom_type_scat_dispersion_imag
    _atom_type_scat_source
    'C' 'C' 0.0033 0.0016
                         'International Tables Vol C Tables 4.2.6.8 and 6.1.1.4'
    'H' 'H' 0.0000 0.0000
                         'International Tables Vol C Tables 4.2.6.8 and 6.1.1.4'
    'N' 'N' 0.0061 0.0033
                         'International Tables Vol C Tables 4.2.6.8 and 6.1.1.4'
    'O' 'O' 0.0106 0.0060
                         'International Tables Vol C Tables 4.2.6.8 and 6.1.1.4'
    'Pr' 'Pr' -0.2180 2.8214
                         'International Tables Vol C Tables 4.2.6.8 and 6.1.1.4'
    'Cl' 'Cl' 0.1484 0.1585
                         'International Tables Vol C Tables 4.2.6.8 and 6.1.1.4'
_computing_data_collection     'SMART (Bruker, 1997)'
_computing_cell_refinement     'SAINT (Bruker, 1997)'
_computing_data_reduction     'SAINT (Bruker, 1997)'
_computing_structure_solution     'SHELXS97 (Sheldrick, 2008)'
_computing_structure_refinement     'SHELXL97 (Sheldrick, 2008)'
_computing_molecular_graphics     'SHELXTL (Sheldrick, 2008)'
_computing_publication_material     'publCIF (Westrip, 2008)'
loop_
    _atom_site_type_symbol
    _atom_site_label
    _atom_site_fract_x
    _atom_site_fract_y
    _atom_site_fract_z
    _atom_site_U_iso_or_equiv
    _atom_site_adp_type
    _atom_site_calc_flag
    _atom_site_refinement_flags
    _atom_site_occupancy
    _atom_site_disorder_assembly
    _atom_site_disorder_group
    Pr Pr1 0.84007(2) 0.784583(11) 0.158214(16) 0.03001(9) Uani d . 1 . .
    Cl Cl1 0.16296(15) 0.61952(9) 0.19132(14) 0.0999(6) Uani d . 1 . .
    Cl Cl2 0.23419(17) 0.65708(9) 0.03000(13) 0.0984(6) Uani d . 1 . .
    Cl Cl3 0.41044(14) 0.64221(10) 0.18791(15) 0.1164(7) Uani d . 1 . .
    N N1 0.6762(3) 0.71096(16) 0.0580(2) 0.0339(8) Uani d . 1 . .
    N N2 0.6852(3) 0.76463(17) 0.2664(2) 0.0348(9) Uani d . 1 . .
    N N3 1.1034(3) 0.79143(19) 0.2513(3) 0.0436(10) Uani d . 1 . .
    C C9 0.6446(4) 0.5878(2) 0.0482(3) 0.0503(13) Uani d . 1 . .
    H H9 0.5646 0.5918 0.0534 0.060 Uiso calc R 1 . .
    O O1 0.9051(2) 0.69333(14) 0.04725(19) 0.0372(7) Uani d . 1 . .
    O O2 0.9149(3) 0.82509(15) 0.01016(19) 0.0409(8) Uani d . 1 . .
    O O3 0.9091(3) 0.91629(14) 0.1443(2) 0.0389(7) Uani d . 1 . .
    O O4 0.8019(2) 0.87638(13) 0.2862(2) 0.0376(7) Uani d . 1 . .
    O O5 0.6794(2) 0.84723(13) 0.09646(19) 0.0381(7) Uani d . 1 . .
    O O6 0.8714(2) 0.68515(14) 0.2275(2) 0.0394(7) Uani d . 1 . .
    O O7 1.0201(3) 0.80827(17) 0.2899(2) 0.0514(9) Uani d . 1 . .
    O O8 1.0758(3) 0.78130(15) 0.1693(2) 0.0462(8) Uani d . 1 . .
    O O9 1.2050(3) 0.7844(2) 0.2900(3) 0.0823(13) Uani d . 1 . .
    C C1 0.9179(4) 0.7150(2) -0.0398(3) 0.0458(12) Uani d . 1 . .
    H H1A 0.8394 0.7200 -0.0767 0.055 Uiso calc R 1 . .
    H H1B 0.9623 0.6821 -0.0666 0.055 Uiso calc R 1 . .
    C C2 0.9823(4) 0.7793(2) -0.0330(3) 0.0453(12) Uani d . 1 . .
    H H2A 1.0627 0.7741 0.0008 0.054 Uiso calc R 1 . .
    H H2B 0.9882 0.7956 -0.0911 0.054 Uiso calc R 1 . .
    C C3 0.9633(5) 0.8900(2) 0.0084(3) 0.0529(14) Uani d . 1 . .
    H H3A 0.9595 0.9042 -0.0520 0.064 Uiso calc R 1 . .
    H H3B 1.0467 0.8902 0.0375 0.064 Uiso calc R 1 . .
    C C4 0.8932(5) 0.9359(2) 0.0539(3) 0.0541(14) Uani d . 1 . .
    H H4A 0.9210 0.9811 0.0495 0.065 Uiso calc R 1 . .
    H H4B 0.8090 0.9339 0.0270 0.065 Uiso calc R 1 . .
    C C5 0.8566(4) 0.9631(2) 0.1947(3) 0.0454(12) Uani d . 1 . .
    H H5A 0.7723 0.9690 0.1700 0.055 Uiso calc R 1 . .
    H H5B 0.8964 1.0057 0.1950 0.055 Uiso calc R 1 . .
    C C6 0.8715(4) 0.9359(2) 0.2860(3) 0.0438(12) Uani d . 1 . .
    H H6A 0.9554 0.9263 0.3080 0.053 Uiso calc R 1 . .
    H H6B 0.8454 0.9686 0.3245 0.053 Uiso calc R 1 . .
    C C7 0.8358(4) 0.6361(2) 0.0440(3) 0.0375(11) Uani d . 1 . .
    C C8 0.7160(4) 0.6445(2) 0.0490(3) 0.0371(11) Uani d . 1 . .
    C C10 0.6931(5) 0.5260(2) 0.0397(4) 0.0599(15) Uani d . 1 . .
    H H10 0.6453 0.4884 0.0384 0.072 Uiso calc R 1 . .
    C C11 0.8117(5) 0.5196(2) 0.0331(4) 0.0609(15) Uani d . 1 . .
    H H11 0.8438 0.4778 0.0270 0.073 Uiso calc R 1 . .
    C C12 0.8823(5) 0.5746(2) 0.0354(3) 0.0495(13) Uani d . 1 . .
    H H12 0.9626 0.5701 0.0311 0.059 Uiso calc R 1 . .
    C C13 0.5709(4) 0.7263(2) 0.0152(3) 0.0386(11) Uani d . 1 . .
    H H13 0.5275 0.6923 -0.0164 0.046 Uiso calc R 1 . .
    C C14 0.5133(4) 0.7900(2) 0.0109(3) 0.0358(10) Uani d . 1 . .
    C C15 0.5697(4) 0.8475(2) 0.0520(3) 0.0351(10) Uani d . 1 . .
    C C16 0.5031(4) 0.9069(2) 0.0427(3) 0.0523(13) Uani d . 1 . .
    H H16 0.5364 0.9450 0.0712 0.063 Uiso calc R 1 . .
    C C17 0.3912(5) 0.9097(3) -0.0070(4) 0.0635(16) Uani d . 1 . .
    H H17 0.3502 0.9499 -0.0129 0.076 Uiso calc R 1 . .
    C C18 0.3374(5) 0.8544(3) -0.0488(4) 0.0695(17) Uani d . 1 . .
    H H18 0.2606 0.8568 -0.0824 0.083 Uiso calc R 1 . .
    C C19 0.3990(4) 0.7954(3) -0.0402(3) 0.0525(14) Uani d . 1 . .
    H H19 0.3635 0.7580 -0.0692 0.063 Uiso calc R 1 . .
    C C20 0.6820(4) 0.8820(2) 0.2903(3) 0.0364(11) Uani d . 1 . .
    C C21 0.6188(4) 0.8227(2) 0.2810(3) 0.0376(11) Uani d . 1 . .
    C C22 0.4985(4) 0.8233(3) 0.2833(3) 0.0486(13) Uani d . 1 . .
    H H22 0.4554 0.7838 0.2758 0.058 Uiso calc R 1 . .
    C C23 0.4404(4) 0.8817(3) 0.2966(4) 0.0577(15) Uani d . 1 . .
    H H23 0.3590 0.8817 0.2987 0.069 Uiso calc R 1 . .
    C C24 0.5048(5) 0.9396(3) 0.3066(4) 0.0576(15) Uani d . 1 . .
    H H24 0.4665 0.9790 0.3163 0.069 Uiso calc R 1 . .
    C C25 0.6248(5) 0.9408(2) 0.3027(3) 0.0507(13) Uani d . 1 . .
    H H25 0.6670 0.9806 0.3082 0.061 Uiso calc R 1 . .
    C C26 0.6611(4) 0.7105(2) 0.3046(3) 0.0372(11) Uani d . 1 . .
    H H26 0.6015 0.7130 0.3385 0.045 Uiso calc R 1 . .
    C C27 0.7169(4) 0.6467(2) 0.3000(3) 0.0357(11) Uani d . 1 . .
    C C28 0.8194(4) 0.6370(2) 0.2618(3) 0.0348(11) Uani d . 1 . .
    C C29 0.8640(4) 0.5720(2) 0.2616(3) 0.0462(12) Uani d . 1 . .
    H H29 0.9306 0.5641 0.2358 0.055 Uiso calc R 1 . .
    C C30 0.8129(5) 0.5196(2) 0.2980(3) 0.0554(14) Uani d . 1 . .
    H H30 0.8447 0.4772 0.2963 0.066 Uiso calc R 1 . .
    C C31 0.7142(5) 0.5299(3) 0.3372(3) 0.0550(14) Uani d . 1 . .
    H H31 0.6801 0.4947 0.3625 0.066 Uiso calc R 1 . .
    C C32 0.6671(4) 0.5927(2) 0.3383(3) 0.0487(13) Uani d . 1 . .
    H H32 0.6009 0.5996 0.3649 0.058 Uiso calc R 1 . .
    C C33 0.2640(4) 0.6656(3) 0.1447(4) 0.0643(16) Uani d . 1 . .
    H H33 0.2544 0.7125 0.1589 0.077 Uiso calc R 1 . .
loop_
    _atom_site_aniso_label
    _atom_site_aniso_U_11
    _atom_site_aniso_U_22
    _atom_site_aniso_U_33
    _atom_site_aniso_U_12
    _atom_site_aniso_U_13
    _atom_site_aniso_U_23
    Pr1 0.02794(14) 0.03197(14) 0.02875(14) -0.00197(11) 0.00155(9) 0.00156(12)
    Cl1 0.0752(12) 0.0960(13) 0.1290(17) -0.0180(10) 0.0202(11) 0.0328(12)
    Cl2 0.1104(14) 0.0852(12) 0.1010(15) -0.0041(10) 0.0232(11) -0.0036(11)
    Cl3 0.0498(10) 0.1420(17) 0.150(2) 0.0073(10) -0.0020(11) -0.0466(15)
    N1 0.030(2) 0.033(2) 0.040(2) -0.0011(17) 0.0089(17) -0.0020(18)
    N2 0.033(2) 0.039(2) 0.031(2) -0.0044(17) 0.0038(16) 0.0001(17)
    N3 0.026(2) 0.053(3) 0.048(3) 0.0021(19) -0.0038(19) 0.002(2)
    C9 0.050(3) 0.048(3) 0.052(3) -0.010(3) 0.009(3) -0.010(3)
    O1 0.0364(18) 0.0414(18) 0.0343(18) -0.0057(14) 0.0081(14) 0.0002(14)
    O2 0.050(2) 0.0399(19) 0.0327(19) -0.0042(15) 0.0083(15) 0.0018(15)
    O3 0.0424(19) 0.0337(17) 0.041(2) -0.0066(14) 0.0079(15) 0.0002(15)
    O4 0.0342(18) 0.0356(18) 0.044(2) -0.0018(14) 0.0087(14) 0.0000(15)
    O5 0.0312(17) 0.0356(17) 0.0435(19) 0.0013(14) -0.0037(14) -0.0021(15)
    O6 0.0354(18) 0.0364(17) 0.047(2) 0.0035(14) 0.0083(15) 0.0129(16)
    O7 0.039(2) 0.069(2) 0.045(2) 0.0021(17) 0.0033(16) -0.0087(18)
    O8 0.0381(18) 0.065(2) 0.0342(19) 0.0018(16) 0.0036(15) -0.0025(17)
    O9 0.037(2) 0.128(4) 0.072(3) 0.006(2) -0.015(2) -0.009(3)
    C1 0.061(3) 0.052(3) 0.025(3) 0.000(3) 0.010(2) -0.005(2)
    C2 0.060(3) 0.043(3) 0.036(3) -0.006(2) 0.018(2) 0.004(2)
    C3 0.079(4) 0.042(3) 0.040(3) -0.012(3) 0.017(3) 0.004(2)
    C4 0.087(4) 0.032(3) 0.046(3) -0.006(3) 0.021(3) 0.009(2)
    C5 0.053(3) 0.028(3) 0.054(3) -0.010(2) 0.007(3) -0.007(2)
    C6 0.048(3) 0.038(3) 0.046(3) -0.008(2) 0.009(2) -0.007(2)
    C7 0.043(3) 0.036(3) 0.035(3) -0.007(2) 0.010(2) -0.002(2)
    C8 0.037(3) 0.035(3) 0.038(3) -0.004(2) 0.002(2) -0.008(2)
    C10 0.077(4) 0.039(3) 0.066(4) -0.018(3) 0.020(3) -0.010(3)
    C11 0.078(4) 0.031(3) 0.076(4) 0.005(3) 0.018(3) -0.008(3)
    C12 0.055(3) 0.036(3) 0.058(4) 0.008(2) 0.015(3) -0.008(3)
    C13 0.035(3) 0.041(3) 0.039(3) -0.011(2) 0.005(2) -0.007(2)
    C14 0.031(2) 0.043(3) 0.033(3) -0.001(2) 0.005(2) 0.002(2)
    C15 0.032(3) 0.045(3) 0.030(3) 0.003(2) 0.008(2) 0.003(2)
    C16 0.055(3) 0.049(3) 0.051(3) 0.012(3) 0.004(3) 0.002(3)
    C17 0.049(3) 0.071(4) 0.065(4) 0.026(3) -0.005(3) -0.003(3)
    C18 0.034(3) 0.093(5) 0.074(4) 0.017(3) -0.008(3) 0.004(4)
    C19 0.037(3) 0.066(4) 0.050(3) -0.003(3) -0.004(2) -0.002(3)
    C20 0.039(3) 0.039(3) 0.031(3) 0.007(2) 0.007(2) 0.001(2)
    C21 0.038(3) 0.041(3) 0.033(3) 0.003(2) 0.006(2) -0.002(2)
    C22 0.035(3) 0.054(3) 0.056(3) -0.003(2) 0.007(2) -0.002(3)
    C23 0.036(3) 0.072(4) 0.068(4) 0.007(3) 0.016(3) 0.004(3)
    C24 0.056(4) 0.056(4) 0.062(4) 0.019(3) 0.014(3) -0.003(3)
    C25 0.055(3) 0.046(3) 0.052(3) 0.000(3) 0.011(3) 0.000(3)
    C26 0.029(2) 0.054(3) 0.030(2) -0.010(2) 0.0087(19) -0.009(2)
    C27 0.041(3) 0.033(3) 0.031(3) -0.008(2) 0.002(2) -0.001(2)
    C28 0.033(3) 0.036(3) 0.032(3) -0.003(2) -0.002(2) 0.005(2)
    C29 0.050(3) 0.046(3) 0.043(3) 0.006(2) 0.009(2) 0.005(2)
    C30 0.068(4) 0.042(3) 0.052(4) 0.000(3) -0.001(3) 0.005(3)
    C31 0.073(4) 0.044(3) 0.045(3) -0.020(3) 0.004(3) 0.008(3)
    C32 0.050(3) 0.051(3) 0.044(3) -0.013(3) 0.007(2) 0.003(3)
    C33 0.046(3) 0.048(3) 0.100(5) -0.001(3) 0.016(3) -0.010(3)
_geom_special_details
;
All e.s.d.'s (except the e.s.d. in the dihedral angle between two l.s. planes)
are estimated using the full covariance matrix. The cell e.s.d.'s are taken
into account individually in the estimation of e.s.d.'s in distances, angles
and torsion angles; correlations between e.s.d.'s in cell parameters are only
used when they are defined by crystal symmetry. An approximate (isotropic)
treatment of cell e.s.d.'s is used for estimating e.s.d.'s involving l.s.
planes.
;
loop_
    _geom_bond_atom_site_label_1
    _geom_bond_atom_site_label_2
    _geom_bond_site_symmetry_2
    _geom_bond_distance
    _geom_bond_publ_flag
    Pr1 O6 . 2.269(3) yes
    Pr1 O5 . 2.278(3) yes
    Pr1 N1 . 2.646(3) yes
    Pr1 O8 . 2.649(3) yes
    Pr1 O7 . 2.649(3) yes
    Pr1 N2 . 2.670(4) yes
    Pr1 O1 . 2.708(3) yes
    Pr1 O2 . 2.710(3) yes
    Pr1 O3 . 2.787(3) yes
    Pr1 O4 . 2.801(3) yes
    Cl1 C33 . 1.733(5) ?
    Cl2 C33 . 1.752(6) ?
    Cl3 C33 . 1.738(5) ?
    N1 C13 . 1.293(5) ?
    N1 C8 . 1.429(5) ?
    N2 C26 . 1.293(5) ?
    N2 C21 . 1.432(5) ?
    N3 O9 . 1.206(5) ?
    N3 O7 . 1.255(4) ?
    N3 O8 . 1.266(5) ?
    C9 C10 . 1.378(6) ?
    C9 C8 . 1.399(6) ?
    C9 H9 . 0.9300 ?
    O1 C7 . 1.391(5) ?
    O1 C1 . 1.448(5) ?
    O2 C3 . 1.421(5) ?
    O2 C2 . 1.438(5) ?
    O3 C5 . 1.422(5) ?
    O3 C4 . 1.432(5) ?
    O4 C20 . 1.378(5) ?
    O4 C6 . 1.437(5) ?
    O5 C15 . 1.306(5) ?
    O6 C28 . 1.298(5) ?
    C1 C2 . 1.482(6) ?
    C1 H1A . 0.9700 ?
    C1 H1B . 0.9700 ?
    C2 H2A . 0.9700 ?
    C2 H2B . 0.9700 ?
    C3 C4 . 1.480(6) ?
    C3 H3A . 0.9700 ?
    C3 H3B . 0.9700 ?
    C4 H4A . 0.9700 ?
    C4 H4B . 0.9700 ?
    C5 C6 . 1.495(6) ?
    C5 H5A . 0.9700 ?
    C5 H5B . 0.9700 ?
    C6 H6A . 0.9700 ?
    C6 H6B . 0.9700 ?
    C7 C12 . 1.363(6) ?
    C7 C8 . 1.386(6) ?
    C10 C11 . 1.374(7) ?
    C10 H10 . 0.9300 ?
    C11 C12 . 1.364(6) ?
    C11 H11 . 0.9300 ?
    C12 H12 . 0.9300 ?
    C13 C14 . 1.436(6) ?
    C13 H13 . 0.9300 ?
    C14 C19 . 1.393(6) ?
    C14 C15 . 1.415(6) ?
    C15 C16 . 1.408(6) ?
    C16 C17 . 1.360(7) ?
    C16 H16 . 0.9300 ?
    C17 C18 . 1.374(7) ?
    C17 H17 . 0.9300 ?
    C18 C19 . 1.372(7) ?
    C18 H18 . 0.9300 ?
    C19 H19 . 0.9300 ?
    C20 C25 . 1.379(6) ?
    C20 C21 . 1.388(6) ?
    C21 C22 . 1.372(6) ?
    C22 C23 . 1.382(6) ?
    C22 H22 . 0.9300 ?
    C23 C24 . 1.371(7) ?
    C23 H23 . 0.9300 ?
    C24 C25 . 1.374(6) ?
    C24 H24 . 0.9300 ?
    C25 H25 . 0.9300 ?
    C26 C27 . 1.440(6) ?
    C26 H26 . 0.9300 ?
    C27 C32 . 1.407(6) ?
    C27 C28 . 1.411(6) ?
    C28 C29 . 1.405(6) ?
    C29 C30 . 1.373(6) ?
    C29 H29 . 0.9300 ?
    C30 C31 . 1.383(7) ?
    C30 H30 . 0.9300 ?
    C31 C32 . 1.375(7) ?
    C31 H31 . 0.9300 ?
    C32 H32 . 0.9300 ?
    C33 H33 . 0.9800 ?
loop_
    _geom_angle_atom_site_label_1
    _geom_angle_atom_site_label_2
    _geom_angle_atom_site_label_3
    _geom_angle_site_symmetry_1
    _geom_angle_site_symmetry_3
    _geom_angle
    _geom_angle_publ_flag
    O6 Pr1 O5 . . 136.97(10) ?
    O6 Pr1 N1 . . 79.26(11) yes
    O5 Pr1 N1 . . 69.09(10) ?
    O6 Pr1 O8 . . 83.05(10) ?
    O5 Pr1 O8 . . 139.60(10) ?
    N1 Pr1 O8 . . 128.04(10) ?
    O6 Pr1 O7 . . 76.36(11) yes
    O5 Pr1 O7 . . 131.84(10) ?
    N1 Pr1 O7 . . 155.61(11) ?
    O8 Pr1 O7 . . 47.81(10) yes
    O6 Pr1 N2 . . 68.58(10) ?
    O5 Pr1 N2 . . 77.19(11) yes
    N1 Pr1 N2 . . 79.07(10) yes
    O8 Pr1 N2 . . 136.75(10) ?
    O7 Pr1 N2 . . 92.76(10) yes
    O6 Pr1 O1 . . 70.29(10) ?
    O5 Pr1 O1 . . 113.61(10) ?
    N1 Pr1 O1 . . 59.47(9) yes
    O8 Pr1 O1 . . 68.58(9) ?
    O7 Pr1 O1 . . 110.38(9) ?
    N2 Pr1 O1 . . 125.60(9) ?
    O6 Pr1 O2 . . 128.24(10) ?
    O5 Pr1 O2 . . 80.19(10) ?
    N1 Pr1 O2 . . 88.25(10) ?
    O8 Pr1 O2 . . 65.98(9) ?
    O7 Pr1 O2 . . 106.17(10) ?
    N2 Pr1 O2 . . 156.82(10) ?
    O1 Pr1 O2 . . 60.33(8) yes
    O6 Pr1 O3 . . 148.83(10) ?
    O5 Pr1 O3 . . 69.79(9) ?
    N1 Pr1 O3 . . 131.76(10) ?
    O8 Pr1 O3 . . 74.57(9) ?
    O7 Pr1 O3 . . 72.54(10) ?
    N2 Pr1 O3 . . 114.75(10) ?
    O1 Pr1 O3 . . 118.97(8) ?
    O2 Pr1 O3 . . 60.76(9) yes
    O6 Pr1 O4 . . 106.28(10) ?
    O5 Pr1 O4 . . 73.42(9) yes
    N1 Pr1 O4 . . 126.95(9) ?
    O8 Pr1 O4 . . 104.85(9) ?
    O7 Pr1 O4 . . 62.29(9) ?
    N2 Pr1 O4 . . 56.72(9) yes
    O1 Pr1 O4 . . 172.66(8) ?
    O2 Pr1 O4 . . 120.76(8) ?
    O3 Pr1 O4 . . 60.53(8) yes
    C13 N1 C8 . . 117.0(4) ?
    C13 N1 Pr1 . . 130.5(3) ?
    C8 N1 Pr1 . . 112.5(2) ?
    C26 N2 C21 . . 117.1(4) ?
    C26 N2 Pr1 . . 129.2(3) ?
    C21 N2 Pr1 . . 113.7(3) ?
    O9 N3 O7 . . 122.1(4) ?
    O9 N3 O8 . . 121.1(4) ?
    O7 N3 O8 . . 116.8(4) ?
    C10 C9 C8 . . 119.9(5) ?
    C10 C9 H9 . . 120.1 ?
    C8 C9 H9 . . 120.1 ?
    C7 O1 C1 . . 111.6(3) ?
    C7 O1 Pr1 . . 111.6(2) ?
    C1 O1 Pr1 . . 118.0(2) ?
    C3 O2 C2 . . 109.9(3) ?
    C3 O2 Pr1 . . 118.4(3) ?
    C2 O2 Pr1 . . 118.3(2) ?
    C5 O3 C4 . . 111.2(3) ?
    C5 O3 Pr1 . . 115.9(2) ?
    C4 O3 Pr1 . . 110.6(2) ?
    C20 O4 C6 . . 118.6(3) ?
    C20 O4 Pr1 . . 111.7(2) ?
    C6 O4 Pr1 . . 113.2(2) ?
    C15 O5 Pr1 . . 146.5(3) ?
    C28 O6 Pr1 . . 144.1(3) ?
    N3 O7 Pr1 . . 97.3(3) ?
    N3 O8 Pr1 . . 97.0(2) ?
    O1 C1 C2 . . 109.2(4) ?
    O1 C1 H1A . . 109.8 ?
    C2 C1 H1A . . 109.8 ?
    O1 C1 H1B . . 109.8 ?
    C2 C1 H1B . . 109.8 ?
    H1A C1 H1B . . 108.3 ?
    O2 C2 C1 . . 107.2(4) ?
    O2 C2 H2A . . 110.3 ?
    C1 C2 H2A . . 110.3 ?
    O2 C2 H2B . . 110.3 ?
    C1 C2 H2B . . 110.3 ?
    H2A C2 H2B . . 108.5 ?
    O2 C3 C4 . . 108.8(4) ?
    O2 C3 H3A . . 109.9 ?
    C4 C3 H3A . . 109.9 ?
    O2 C3 H3B . . 109.9 ?
    C4 C3 H3B . . 109.9 ?
    H3A C3 H3B . . 108.3 ?
    O3 C4 C3 . . 108.0(4) ?
    O3 C4 H4A . . 110.1 ?
    C3 C4 H4A . . 110.1 ?
    O3 C4 H4B . . 110.1 ?
    C3 C4 H4B . . 110.1 ?
    H4A C4 H4B . . 108.4 ?
    O3 C5 C6 . . 106.8(4) ?
    O3 C5 H5A . . 110.4 ?
    C6 C5 H5A . . 110.4 ?
    O3 C5 H5B . . 110.4 ?
    C6 C5 H5B . . 110.4 ?
    H5A C5 H5B . . 108.6 ?
    O4 C6 C5 . . 109.9(4) ?
    O4 C6 H6A . . 109.7 ?
    C5 C6 H6A . . 109.7 ?
    O4 C6 H6B . . 109.7 ?
    C5 C6 H6B . . 109.7 ?
    H6A C6 H6B . . 108.2 ?
    C12 C7 C8 . . 121.2(4) ?
    C12 C7 O1 . . 122.1(4) ?
    C8 C7 O1 . . 116.8(4) ?
    C7 C8 C9 . . 118.2(4) ?
    C7 C8 N1 . . 116.8(4) ?
    C9 C8 N1 . . 125.0(4) ?
    C11 C10 C9 . . 120.3(5) ?
    C11 C10 H10 . . 119.8 ?
    C9 C10 H10 . . 119.8 ?
    C12 C11 C10 . . 120.1(5) ?
    C12 C11 H11 . . 119.9 ?
    C10 C11 H11 . . 119.9 ?
    C7 C12 C11 . . 120.3(5) ?
    C7 C12 H12 . . 119.9 ?
    C11 C12 H12 . . 119.9 ?
    N1 C13 C14 . . 127.4(4) ?
    N1 C13 H13 . . 116.3 ?
    C14 C13 H13 . . 116.3 ?
    C19 C14 C15 . . 119.2(4) ?
    C19 C14 C13 . . 117.6(4) ?
    C15 C14 C13 . . 123.1(4) ?
    O5 C15 C16 . . 119.9(4) ?
    O5 C15 C14 . . 122.8(4) ?
    C16 C15 C14 . . 117.4(4) ?
    C17 C16 C15 . . 121.4(5) ?
    C17 C16 H16 . . 119.3 ?
    C15 C16 H16 . . 119.3 ?
    C16 C17 C18 . . 121.4(5) ?
    C16 C17 H17 . . 119.3 ?
    C18 C17 H17 . . 119.3 ?
    C19 C18 C17 . . 118.8(5) ?
    C19 C18 H18 . . 120.6 ?
    C17 C18 H18 . . 120.6 ?
    C18 C19 C14 . . 121.8(5) ?
    C18 C19 H19 . . 119.1 ?
    C14 C19 H19 . . 119.1 ?
    O4 C20 C25 . . 124.8(4) ?
    O4 C20 C21 . . 114.8(4) ?
    C25 C20 C21 . . 120.4(4) ?
    C22 C21 C20 . . 119.1(4) ?
    C22 C21 N2 . . 124.5(4) ?
    C20 C21 N2 . . 116.3(4) ?
    C21 C22 C23 . . 121.0(5) ?
    C21 C22 H22 . . 119.5 ?
    C23 C22 H22 . . 119.5 ?
    C24 C23 C22 . . 118.9(5) ?
    C24 C23 H23 . . 120.6 ?
    C22 C23 H23 . . 120.6 ?
    C23 C24 C25 . . 121.4(5) ?
    C23 C24 H24 . . 119.3 ?
    C25 C24 H24 . . 119.3 ?
    C24 C25 C20 . . 119.1(5) ?
    C24 C25 H25 . . 120.4 ?
    C20 C25 H25 . . 120.4 ?
    N2 C26 C27 . . 126.7(4) ?
    N2 C26 H26 . . 116.6 ?
    C27 C26 H26 . . 116.6 ?
    C32 C27 C28 . . 119.7(4) ?
    C32 C27 C26 . . 117.1(4) ?
    C28 C27 C26 . . 123.2(4) ?
    O6 C28 C29 . . 120.4(4) ?
    O6 C28 C27 . . 122.6(4) ?
    C29 C28 C27 . . 117.1(4) ?
    C30 C29 C28 . . 122.4(5) ?
    C30 C29 H29 . . 118.8 ?
    C28 C29 H29 . . 118.8 ?
    C29 C30 C31 . . 120.1(5) ?
    C29 C30 H30 . . 120.0 ?
    C31 C30 H30 . . 120.0 ?
    C32 C31 C30 . . 119.4(5) ?
    C32 C31 H31 . . 120.3 ?
    C30 C31 H31 . . 120.3 ?
    C31 C32 C27 . . 121.3(5) ?
    C31 C32 H32 . . 119.4 ?
    C27 C32 H32 . . 119.4 ?
    Cl1 C33 Cl3 . . 110.7(3) ?
    Cl1 C33 Cl2 . . 110.4(3) ?
    Cl3 C33 Cl2 . . 110.9(3) ?
    Cl1 C33 H33 . . 108.2 ?
    Cl3 C33 H33 . . 108.2 ?
    Cl2 C33 H33 . . 108.2 ?
data_global
_journal_date_recd_electronic     2008-04-26
_journal_date_accepted     2008-07-09
_journal_name_full     'Acta Crystallographica, Section E'
_journal_year     2008
_journal_volume     64
_journal_issue      8
_journal_page_first     m1087
_journal_page_last     m1087
_journal_paper_category     QM
_journal_coeditor_code     WN2255
_publ_contact_author_name     'Dr Wei-Sheng Liu'
_publ_contact_author_address
;
Department of Chemistry
State Key Laboratory of Applied Organic Chemistry
College of Chemical Engineering
Lanzhou University
Lanzhou 730000
People's Republic of China
State Key Laboratory of Coordination Chemistry,
Nanjing University, Nanjing 210093, People's Republic of China
;
_publ_contact_author_email     liuws@lzu.edu.cn
_publ_contact_author_fax     '86-931-8912582'
_publ_contact_author_phone     '86-931-8915151'
_publ_section_title
;\
{1,8-Bis[2-(2-oxidobenzylideneamino)phenoxy]-3,6-dioxaoctane}\
nitratopraseodymium(III) trichloromethane solvate
;
loop_
    _publ_author_name
    _publ_author_footnote
    _publ_author_address
    'Liu, Wei-Sheng' .
;
Department of Chemistry
State Key Laboratory of Applied Organic Chemistry
College of Chemical Engineering
Lanzhou University
Lanzhou 730000
People's Republic of China
and
State Key Laboratory of Coordination Chemistry,
Nanjing University, Nanjing 210093, People's Republic of China
;
    'Wang, Hui-Juan' .
;
Department of Chemistry
State Key Laboratory of Applied Organic Chemistry
College of Chemical Engineering
Lanzhou University
Lanzhou 730000
People's Republic of China
;
    'Tang, Xiao-Liang' .
;
Department of Chemistry
State Key Laboratory of Applied Organic Chemistry
College of Chemical Engineering
Lanzhou University
Lanzhou 730000
People's Republic of China
;
    'Zang, Zhi-Peng' .
;
Department of Chemistry
State Key Laboratory of Applied Organic Chemistry
College of Chemical Engineering
Lanzhou University
Lanzhou 730000
People's Republic of China
;
    'Wang, Da-Qi' .
;
Department of Chemistry
Liaocheng University
Liaocheng 252000
People's Republic of China
;
