# Supplementary material for: {1,8-Bis[2-(2-oxidobenzyl­idene­amino)phen­oxy]-3,6-dioxaocta­ne}nitrato­praseodymium(III) trichloro­methane solvate
Source: Acta Crystallogr Sect E Struct Rep Online. 2008 Jul 31;64(Pt 8):m1087. doi: 10.1107/S1600536808021259 (PMC2961995; doi:10.1107/S1600536808021259)
Supplement: Supplementary file 2 [file e-64-m1087-Isup2.hkl]

# 
# h,k,l, Fc-squared, Fo-squared, sigma(Fo-squared) and status flag 
# 
data_I
_shelx_title ' 070415f in P2(1)/c' 
_shelx_refln_list_code          4 
_shelx_F_calc_maximum      372.28 
_exptl_crystal_F_000      1728.00 
_reflns_d_resolution_high  0.8406 
 
loop_ 
 _symmetry_equiv_pos_as_xyz 
 'x, y, z' 
 '-x, y+1/2, -z+1/2' 
 '-x, -y, -z' 
 'x, -y-1/2, z-1/2' 
 
_cell_length_a    11.3454 
_cell_length_b    20.1504 
_cell_length_c    15.4676 
_cell_angle_alpha  90.000 
_cell_angle_beta  100.585 
_cell_angle_gamma  90.000 
 
_shelx_F_squared_multiplier     1.000 
 
loop_ 
 _refln_index_h 
 _refln_index_k 
 _refln_index_l 
 _refln_F_squared_calc 
 _refln_F_squared_meas 
 _refln_F_squared_sigma 
 _refln_observed_status 
   1   0   0    23790.36    24566.02    319.21 o 
   2   0   0    23334.09    24835.77    358.69 o 
   3   0   0    58940.42    58401.69    594.97 o 
   4   0   0    65714.66    69204.66    725.29 o 
   5   0   0       73.12       81.36     59.16 o 
   6   0   0    28539.76    30945.55    389.70 o 
   7   0   0     8563.54     8169.27    318.42 o 
   8   0   0     1943.67     1968.14    173.57 o 
   9   0   0     7235.45     7363.52    280.30 o 
  10   0   0      552.48      504.58    180.38 o 
  11   0   0      118.03      131.17    159.58 o 
  12   0   0     7522.64     7840.77    489.35 o 
  13   0   0     1255.35     1636.74    308.56 o 
   1   1   0    96670.95    94918.22   1101.03 o 
   2   1   0    38049.30    40400.48    326.81 o 
   3   1   0     8527.93     8907.78    115.02 o 
   4   1   0       50.95       34.75     17.71 o 
   5   1   0    52191.71    53209.05    411.77 o 
   6   1   0    12783.12    13740.69    186.93 o 
   7   1   0    18848.45    19847.32    245.45 o 
   8   1   0     5985.60     6086.75    202.34 o 
   9   1   0      636.52      552.99    101.92 o 
  10   1   0     2033.42     1997.33    167.17 o 
  11   1   0     4600.79     4479.37    309.45 o 
  12   1   0      798.01      684.57    231.01 o 
  13   1   0      556.16      623.74    315.29 o 
   0   2   0   138590.41   135592.30   2138.60 o 
   1   2   0    12027.71    12695.80    142.61 o 
   2   2   0      146.42      147.24     17.42 o 
   3   2   0     8492.66     8401.08    125.91 o 
   4   2   0     5535.65     5325.38    107.72 o 
   5   2   0     1190.82     1215.74     78.24 o 
   6   2   0     7278.62     6887.31    143.98 o 
   7   2   0     4468.62     4341.42    121.48 o 
   8   2   0     1210.82     1269.03    120.99 o 
   9   2   0     3447.10     3547.30    168.74 o 
  10   2   0     1905.74     2008.98    160.40 o 
  11   2   0        2.64        4.55     87.35 o 
  12   2   0     4759.04     4964.78    281.78 o 
  13   2   0     1792.22     2349.49    243.40 o 
   1   3   0      431.24      409.11     34.70 o 
   2   3   0      118.81      127.98     28.99 o 
   3   3   0       18.00        6.26     15.07 o 
   4   3   0    25046.13    25189.07    287.06 o 
   5   3   0    12340.24    11485.97    183.29 o 
   6   3   0     1376.71     1227.44     79.97 o 
   7   3   0     5865.29     5663.61    142.44 o 
   8   3   0    12030.40    12125.01    287.41 o 
   9   3   0      956.44      785.05    114.53 o 
  10   3   0     1008.19      850.78    125.71 o 
  11   3   0     6260.99     6634.43    249.10 o 
  12   3   0     1200.01     1323.27    188.34 o 
  13   3   0      870.57      693.36    178.98 o 
   0   4   0     3548.76     3816.31    124.65 o 
   1   4   0    18664.07    19701.18    175.86 o 
   2   4   0        7.49       16.54     17.09 o 
   3   4   0     7264.12     7719.26    114.36 o 
   4   4   0     2603.84     2520.80     62.90 o 
   5   4   0      402.26      282.60     47.59 o 
   6   4   0     7837.41     7767.10    161.37 o 
   7   4   0     1130.20     1107.99     84.23 o 
   8   4   0       49.78       35.08     68.66 o 
   9   4   0     1382.26     1286.82    133.69 o 
  10   4   0     1432.86     1332.55    145.90 o 
  11   4   0       30.87      104.99     92.39 o 
  12   4   0      571.60      638.31    127.56 o 
  13   4   0     1399.51     1685.95    350.36 o 
   1   5   0    43719.00    45264.43    364.43 o 
   2   5   0     4671.00     4526.54     76.47 o 
   3   5   0     2121.93     2191.78     55.71 o 
   4   5   0     8167.38     7376.88    112.16 o 
   5   5   0     5238.20     5107.30     97.73 o 
   6   5   0      991.39     1120.70     83.05 o 
   7   5   0      281.39      127.44     54.26 o 
   8   5   0     3560.42     3543.13    161.68 o 
   9   5   0     1848.03     1998.62    155.09 o 
  10   5   0       26.07       12.96     86.41 o 
  11   5   0     1780.14     1721.80    164.15 o 
  12   5   0      520.12      560.73    127.68 o 
   0   6   0      198.29      187.58     37.97 o 
   1   6   0     2048.49     1986.95     47.85 o 
   2   6   0     6738.44     7014.91     99.18 o 
   3   6   0     1886.83     1776.68     55.40 o 
   4   6   0     7245.19     7270.70    139.67 o 
   5   6   0      198.31      110.65     34.30 o 
   6   6   0     3710.95     3574.27    116.40 o 
   7   6   0        3.55        0.00     46.04 o 
   8   6   0        3.12        5.90     70.03 o 
   9   6   0      156.05       42.65     81.66 o 
  10   6   0      551.20      425.00    106.16 o 
  11   6   0        0.33       15.82     91.79 o 
  12   6   0       42.61       28.40    103.61 o 
   1   7   0     2285.43     2393.01     55.16 o 
   2   7   0     2295.30     2235.52     57.92 o 
   3   7   0     4717.26     4928.27     91.26 o 
   4   7   0      446.18      470.68     43.47 o 
   5   7   0     1679.99     1521.29     80.48 o 
   6   7   0     1035.49     1007.04     74.58 o 
   7   7   0      219.96      223.83     62.70 o 
   8   7   0       21.35       44.61     73.33 o 
   9   7   0       51.30        0.05     89.98 o 
  10   7   0      361.26      164.22     99.05 o 
  11   7   0        6.75        0.14     90.94 o 
  12   7   0       14.26       32.32    102.62 o 
   0   8   0     4740.61     5107.60    231.49 o 
   1   8   0     5183.24     5506.41     89.44 o 
   2   8   0     9861.15    11091.16    173.58 o 
   3   8   0      700.07      815.11     49.33 o 
   4   8   0     2765.75     2750.14     76.18 o 
   5   8   0     5647.93     5829.80    116.42 o 
   6   8   0      248.53      285.41     46.69 o 
   7   8   0      392.26      374.38     72.34 o 
   8   8   0     4570.40     4537.26    153.66 o 
   9   8   0       22.42       10.82     85.33 o 
  10   8   0       18.71       38.31     89.37 o 
  11   8   0       14.22        0.00     93.72 o 
  12   8   0       10.20        0.27     98.68 o 
   1   9   0     2596.76     2336.62     61.91 o 
   2   9   0     5973.72     6096.51    103.48 o 
   3   9   0    12681.70    14590.04    258.85 o 
   4   9   0      290.90      191.75     38.27 o 
   5   9   0     3320.25     3504.25     95.50 o 
   6   9   0      365.25      269.90     48.92 o 
   7   9   0      522.47      340.03     76.01 o 
   8   9   0       18.26       64.69     67.24 o 
   9   9   0      904.50      519.41    108.34 o 
  10   9   0       20.54        0.00     89.59 o 
  11   9   0     1389.70     1302.32    161.64 o 
  12   9   0      197.33      207.30    117.90 o 
   0  10   0    10595.05    11486.91    434.57 o 
   1  10   0    10233.08     9943.25    137.21 o 
   2  10   0     2120.73     2480.16     70.06 o 
   3  10   0     5703.69     5483.54    106.60 o 
   4  10   0     4620.33     4522.21    102.94 o 
   5  10   0      157.95      152.43     44.11 o 
   6  10   0     5557.92     5383.73    189.81 o 
   7  10   0       13.60        9.91     59.21 o 
   8  10   0       15.93       16.10     64.43 o 
   9  10   0     1138.48     1129.93    131.78 o 
  10  10   0      394.40      358.54    114.90 o 
  11  10   0      167.77       32.94     96.33 o 
  12  10   0      857.83      862.63    151.76 o 
   1  11   0     9424.07     9447.32    138.40 o 
   2  11   0     3681.31     3829.10     88.01 o 
   3  11   0     3861.08     4028.62     95.24 o 
   4  11   0     4708.49     4415.34    105.17 o 
   5  11   0     3129.36     3127.45     96.14 o 
   6  11   0       85.52       81.43     46.43 o 
   7  11   0     4078.23     4185.30    173.70 o 
   8  11   0     2557.74     2569.33    137.58 o 
   9  11   0      298.01      162.07     90.61 o 
  10  11   0      655.23      648.91    122.30 o 
  11  11   0     2167.15     2393.40    194.48 o 
   0  12   0    24592.94    24948.99    402.26 o 
   1  12   0     6452.22     5973.46    135.92 o 
   2  12   0     2405.29     2514.96     82.62 o 
   3  12   0    15363.89    15552.08    203.83 o 
   4  12   0     5546.03     5551.23    121.31 o 
   5  12   0     2843.08     2907.87    143.24 o 
   6  12   0    13075.35    12941.66    244.09 o 
   7  12   0     4570.00     4762.89    238.79 o 
   8  12   0     1365.75     1147.61    114.15 o 
   9  12   0     3722.28     3942.96    189.24 o 
  10  12   0     1643.65     1743.09    169.97 o 
  11  12   0       23.85        2.76    109.63 o 
   1  13   0     8904.86     9061.54    163.34 o 
   2  13   0     9011.87     9535.08    179.16 o 
   3  13   0      296.50      370.01     48.33 o 
   4  13   0     7629.81     8049.10    153.06 o 
   5  13   0     8767.20     8944.49    165.72 o 
   6  13   0      897.18      855.61     89.68 o 
   7  13   0     4752.54     4495.12    156.90 o 
   8  13   0     5551.33     4941.48    172.67 o 
   9  13   0     1440.46     1493.90    242.77 o 
  10  13   0     1118.55     1307.56    188.52 o 
  11  13   0     2212.88     2500.77    274.38 o 
   0  14   0    29030.20    28706.76    385.50 o 
   1  14   0     2981.62     2764.96    170.07 o 
   2  14   0     2670.98     2571.54     84.23 o 
   3  14   0    10095.04    10190.62    202.54 o 
   4  14   0     6255.11     6393.01    137.26 o 
   5  14   0      369.90      469.59     72.88 o 
   6  14   0     4822.99     4588.60    179.32 o 
   7  14   0     3583.48     3593.99    223.31 o 
   8  14   0      352.47      295.28    110.06 o 
   9  14   0     2208.02     2322.45    221.27 o 
  10  14   0     1296.81     1262.70    268.19 o 
   1  15   0    10808.33    11017.75    239.82 o 
   2  15   0     5899.63     5769.44    178.59 o 
   3  15   0        2.05        1.42     62.81 o 
   4  15   0     4080.36     4004.94    133.88 o 
   5  15   0     8434.27     8684.39    209.53 o 
   6  15   0     1419.46     1425.85    141.31 o 
   7  15   0     7051.41     6999.69    231.86 o 
   8  15   0     5258.65     5175.89    209.83 o 
   9  15   0      362.51      181.37    124.88 o 
  10  15   0     1007.74     1158.80    187.12 o 
   0  16   0    14329.27    14062.27    324.08 o 
   1  16   0      343.73      542.39    128.74 o 
   2  16   0     3151.82     3120.01    211.11 o 
   3  16   0     2059.21     2072.86    135.26 o 
   4  16   0      824.86      637.61    100.86 o 
   5  16   0      155.46      131.32     81.68 o 
   6  16   0     3408.04     3804.88    225.86 o 
   7  16   0     1590.52     1610.34    199.44 o 
   8  16   0      702.75      713.73    154.81 o 
   9  16   0     1913.25     2030.81    337.38 o 
   1  17   0      836.83      731.96    102.86 o 
   2  17   0      330.50      307.13     82.04 o 
   3  17   0      465.89      503.02     99.73 o 
   4  17   0     1507.45     1785.84    141.06 o 
   5  17   0     3264.59     3574.49    169.62 o 
   6  17   0      136.55       48.04    111.62 o 
   7  17   0     2658.21     2582.86    413.98 o 
   8  17   0     3215.40     3076.46    232.82 o 
   9  17   0      537.55      546.99    255.01 o 
   0  18   0     2473.91     2924.15    329.22 o 
   1  18   0      685.16      627.31    182.28 o 
   2  18   0       66.18       44.67     74.40 o 
   3  18   0     2599.59     2698.96    146.58 o 
   4  18   0      470.62      565.33    105.87 o 
   5  18   0      412.84      303.45     95.42 o 
   6  18   0     1682.36     1859.98    204.53 o 
   7  18   0      441.85      413.95    142.39 o 
   8  18   0       15.44       25.65    132.32 o 
   1  19   0     1014.45      992.86    158.79 o 
   2  19   0     1427.60     1363.60    166.53 o 
   3  19   0      428.72      442.62    156.52 o 
   4  19   0     1207.59     1400.97    218.65 o 
   5  19   0     1195.06      988.84    191.96 o 
   6  19   0       42.89       45.84    125.75 o 
   7  19   0      128.86       71.20    132.32 o 
   8  19   0      662.57      909.18    321.00 o 
   0  20   0     1980.37     1738.42    272.68 o 
   1  20   0     1167.18     1285.01    176.21 o 
   2  20   0       92.31       60.20    107.61 o 
   3  20   0     1822.06     1984.70    203.79 o 
   4  20   0      676.22      706.85    218.24 o 
   5  20   0       70.24       20.56     93.22 o 
   6  20   0      434.13      152.88    147.03 o 
   7  20   0      244.06      242.36    148.72 o 
   1  21   0      366.02      225.38    129.89 o 
   2  21   0      401.43      468.78    145.76 o 
   3  21   0       41.34      185.16    182.28 o 
   4  21   0      122.01      150.45    138.99 o 
   5  21   0      100.18        0.00    197.37 o 
   6  21   0        4.04        0.00    155.78 o 
   0  22   0      219.69      177.66    182.83 o 
   1  22   0       17.48       43.37    110.57 o 
   2  22   0      228.20      336.51    255.14 o 
   3  22   0       24.04      125.96    111.89 o 
   4  22   0       14.93      141.47    133.76 o 
   5  22   0        5.03        0.00    171.82 o 
   1  23   0       32.35        0.14    107.54 o 
   2  23   0      116.81      238.77    152.85 o 
   3  23   0        0.27       96.01    117.74 o 
 -13   1   1       39.60        0.00    109.35 o 
 -12   1   1      882.61      964.05    168.40 o 
 -11   1   1      178.00       84.51     88.04 o 
 -10   1   1       39.16        0.00     74.63 o 
  -9   1   1       62.74       14.27     60.90 o 
  -8   1   1     1267.89     1197.16     97.70 o 
  -7   1   1        0.24        0.00     40.56 o 
  -6   1   1        3.10        0.00     26.79 o 
  -5   1   1      483.34      458.74     39.33 o 
  -4   1   1     1638.56     1493.98     48.21 o 
  -3   1   1     1098.64      982.81     36.27 o 
  -2   1   1     3326.35     3643.49     52.46 o 
  -1   1   1     4093.14     4410.43     54.13 o 
   0   1   1       94.73       88.36     10.38 o 
   1   1   1     7884.31     8295.96     93.59 o 
   2   1   1    14592.63    14774.69    212.19 o 
   3   1   1     5750.56     5454.92     97.17 o 
   4   1   1     6072.30     5669.54    107.63 o 
   5   1   1     5355.59     5456.81     99.53 o 
   6   1   1      354.17      278.63     37.26 o 
   7   1   1       53.27       41.47     44.07 o 
   8   1   1      536.64      387.55     93.56 o 
   9   1   1       86.91       83.30     92.16 o 
  10   1   1      141.12       36.43    103.00 o 
  11   1   1      342.98      212.49    129.92 o 
  12   1   1       56.47       71.33    120.36 o 
  13   1   1      325.40      175.61    133.67 o 
 -13   2   1     1105.94      874.96    173.46 o 
 -12   2   1        1.33      178.90    104.34 o 
 -11   2   1      343.63      257.42    103.12 o 
 -10   2   1       24.88       14.17     78.98 o 
  -9   2   1        6.44        0.00     67.91 o 
  -8   2   1      293.88      162.15     63.81 o 
  -7   2   1       98.77       44.17     38.50 o 
  -6   2   1     2192.10     2008.56     71.06 o 
  -5   2   1      278.34      298.83     38.12 o 
  -4   2   1     1824.09     1589.22     94.42 o 
  -3   2   1     4979.66     5266.06     98.89 o 
  -2   2   1    29785.73    32701.53    342.70 o 
  -1   2   1    12448.77    13640.27    154.80 o 
   0   2   1     2684.22     2694.14     65.24 o 
   1   2   1     1748.83     1802.21     33.95 o 
   2   2   1       15.13       31.95     17.00 o 
   3   2   1     1296.07     1264.81     50.43 o 
   4   2   1     4237.60     4049.19     95.95 o 
   5   2   1     2606.92     2694.87     89.18 o 
   6   2   1     3828.34     3946.90    112.07 o 
   7   2   1     2508.33     2388.85     96.87 o 
   8   2   1     1133.52     1121.94    118.19 o 
   9   2   1      135.83       39.61     73.04 o 
  10   2   1       58.86       11.93     98.96 o 
  11   2   1      875.11      961.00    168.73 o 
  12   2   1      257.39      218.92    203.28 o 
  13   2   1      113.46       68.16    136.49 o 
 -13   3   1       44.95        0.00    125.84 o 
 -12   3   1     2339.62     2633.87    194.60 o 
 -11   3   1     1951.02     2154.49    182.75 o 
 -10   3   1       85.47        0.00     73.13 o 
  -9   3   1      446.90      500.55    101.13 o 
  -8   3   1    10656.86    10662.82    267.76 o 
  -7   3   1     1005.08      848.91     70.36 o 
  -6   3   1     6087.51     5835.59    131.17 o 
  -5   3   1     5646.27     5464.45    145.01 o 
  -4   3   1     3852.91     3619.20     65.21 o 
  -3   3   1     1090.40     1151.62     37.74 o 
  -2   3   1     5410.76     6190.31    138.75 o 
  -1   3   1    19717.70    21614.95    205.23 o 
   0   3   1      407.40      464.66     50.35 o 
   1   3   1    18261.85    20255.20    200.73 o 
   2   3   1     2550.23     2297.01     78.41 o 
   3   3   1      708.30      821.42     36.22 o 
   4   3   1    30776.29    31043.33    348.53 o 
   5   3   1     6493.26     6610.56    138.56 o 
   6   3   1     7221.17     7083.38    154.73 o 
   7   3   1     3402.42     3120.56    112.39 o 
   8   3   1     3421.87     3402.03    160.30 o 
   9   3   1     1058.91     1025.06    127.16 o 
  10   3   1     2332.14     2239.11    171.72 o 
  11   3   1     2267.15     2294.89    220.45 o 
  12   3   1       77.21       35.06    118.34 o 
  13   3   1     1235.07     1665.70    304.49 o 
 -13   4   1     1835.50     1970.00    185.99 o 
 -12   4   1      449.14      504.82    120.01 o 
 -11   4   1      267.73      257.79    105.57 o 
 -10   4   1     2136.67     2365.62    175.11 o 
  -9   4   1      568.92      496.08     98.74 o 
  -8   4   1      233.20      245.65     82.18 o 
  -7   4   1     5094.98     4959.40    131.63 o 
  -6   4   1    14064.73    14194.99    242.93 o 
  -5   4   1       74.42       24.95     24.58 o 
  -4   4   1    14121.72    13028.99    150.40 o 
  -3   4   1    17954.23    17944.73    183.26 o 
  -2   4   1      165.04      260.24     48.15 o 
  -1   4   1    41613.84    43582.45    385.58 o 
   0   4   1    11655.46    12221.62    157.05 o 
   1   4   1        7.06       19.42     16.22 o 
   2   4   1     4023.77     3683.70     66.15 o 
   3   4   1     2066.30     1966.79     52.99 o 
   4   4   1     2928.51     2999.08     88.70 o 
   5   4   1     8691.81     8860.93    165.23 o 
   6   4   1     9826.39     9959.85    187.75 o 
   7   4   1        4.88        0.00     48.17 o 
   8   4   1     6161.72     6253.52    209.27 o 
   9   4   1     7436.08     7258.49    237.86 o 
  10   4   1      386.55      381.48    107.56 o 
  11   4   1     1169.93     1524.99    185.74 o 
  12   4   1     2054.36     2182.44    233.32 o 
 -13   5   1      170.44      176.78    181.42 o 
 -12   5   1     2832.69     3086.00    190.37 o 
 -11   5   1     4683.97     4546.72    210.55 o 
 -10   5   1        1.42        0.00     81.34 o 
  -9   5   1     9835.25     9988.38    276.16 o 
  -8   5   1     8363.21     8491.47    240.21 o 
  -7   5   1       29.69       32.09     45.85 o 
  -6   5   1    12635.56    13262.41    264.76 o 
  -5   5   1    18979.21    19397.29    212.06 o 
  -4   5   1     1201.77     1101.82     49.07 o 
  -3   5   1     7034.03     7387.36    103.77 o 
  -2   5   1     1788.81     1580.32     45.35 o 
  -1   5   1      972.62     1093.85     78.58 o 
   0   5   1     1831.85     1753.17     63.39 o 
   1   5   1     2681.53     2572.40     52.06 o 
   2   5   1      481.49      535.97     33.11 o 
   3   5   1    13720.31    13681.58    159.21 o 
   4   5   1    24283.48    23906.62    246.93 o 
   5   5   1     2536.50     2387.78     89.93 o 
   6   5   1     1744.58     1634.46     89.10 o 
   7   5   1    10549.85    10435.43    207.23 o 
   8   5   1     6810.43     6580.72    214.65 o 
   9   5   1      123.43      215.43     87.51 o 
  10   5   1     6375.79     6329.51    248.33 o 
  11   5   1     3402.70     3307.42    189.32 o 
  12   5   1       20.21       23.93    114.85 o 
 -12   6   1     1689.99     1847.16    173.96 o 
 -11   6   1      412.69      464.13    122.59 o 
 -10   6   1     6627.59     6979.12    246.37 o 
  -9   6   1     3302.89     3496.36    199.75 o 
  -8   6   1     2989.39     3190.30    158.43 o 
  -7   6   1    16930.15    17686.16    275.47 o 
  -6   6   1     7411.91     7188.75    121.13 o 
  -5   6   1      763.29      695.07     48.38 o 
  -4   6   1    33498.98    34025.71    682.72 o 
  -3   6   1    57819.73    59330.10    612.12 o 
  -2   6   1     5393.00     5421.96     92.81 o 
  -1   6   1    22075.76    22252.01    233.55 o 
   0   6   1    80724.02    83230.13    929.64 o 
   1   6   1    10547.18    10351.52    119.78 o 
   2   6   1    17735.58    18266.12    187.32 o 
   3   6   1    21115.39    20776.45    216.14 o 
   4   6   1     1412.64     1143.43    111.37 o 
   5   6   1    19092.03    19273.30    226.71 o 
   6   6   1    12492.62    12502.41    219.15 o 
   7   6   1      399.69      312.87     66.79 o 
   8   6   1     2588.11     2505.34    176.90 o 
   9   6   1    19277.02    19185.32    399.75 o 
  10   6   1       37.41       46.59     83.99 o 
  11   6   1     1044.65      902.10    134.99 o 
  12   6   1     3580.30     3462.99    202.50 o 
 -12   7   1     2418.77     2936.23    214.91 o 
 -11   7   1     2527.07     2439.28    190.83 o 
 -10   7   1     1626.03     1618.35    155.86 o 
  -9   7   1    12865.43    13120.36    333.41 o 
  -8   7   1     6400.35     7011.26    220.42 o 
  -7   7   1      324.90      362.17     66.02 o 
  -6   7   1     9242.84     9741.77    151.32 o 
  -5   7   1    26116.23    26240.68    283.62 o 
  -4   7   1     6750.96     7040.63    116.28 o 
  -3   7   1    11819.33    12184.37    187.86 o 
  -2   7   1    33076.80    33203.57    323.61 o 
  -1   7   1       21.73       16.32     21.31 o 
   0   7   1    22945.79    23169.64    214.36 o 
   1   7   1    13816.14    13733.67    151.93 o 
   2   7   1     6634.52     6647.80    126.96 o 
   3   7   1    24124.14    25237.99    254.75 o 
   4   7   1    11227.78    11213.81    156.48 o 
   5   7   1     2108.92     1980.22     72.26 o 
   6   7   1      109.87      109.31     39.22 o 
   7   7   1    11381.87    11427.33    225.78 o 
   8   7   1     9916.91    10098.57    267.87 o 
   9   7   1     1543.32     1788.75    151.11 o 
  10   7   1     7729.17     7597.55    259.61 o 
  11   7   1     2215.17     2817.85    192.27 o 
  12   7   1       61.64       25.29    105.58 o 
 -12   8   1      796.25      875.47    148.20 o 
 -11   8   1      101.01      166.28    103.64 o 
 -10   8   1     3981.92     4210.82    203.39 o 
  -9   8   1     1365.82     1392.88    141.17 o 
  -8   8   1      666.16      677.39    103.91 o 
  -7   8   1    21663.05    22444.64    331.06 o 
  -6   8   1      983.03      996.85     61.54 o 
  -5   8   1     4705.53     4816.65    147.81 o 
  -4   8   1    11378.05    10634.17    175.76 o 
  -3   8   1    27218.80    28647.35    313.59 o 
  -2   8   1     1184.29     1195.13     80.84 o 
  -1   8   1    13786.13    13824.38    175.99 o 
   0   8   1    46132.29    45123.59    427.36 o 
   1   8   1    12124.54    12097.89    189.67 o 
   2   8   1    34201.39    35241.04    374.67 o 
   3   8   1    14525.64    13755.98    214.49 o 
   4   8   1       33.94       53.47     32.40 o 
   5   8   1    13184.88    12816.38    183.69 o 
   6   8   1     3631.72     3452.06     97.98 o 
   7   8   1       82.78       34.08     54.05 o 
   8   8   1     7438.74     8096.78    204.02 o 
   9   8   1    11002.79    10629.09    294.64 o 
  10   8   1       71.17       46.99     92.87 o 
  11   8   1     1402.32     1433.91    161.91 o 
  12   8   1     2362.71     2630.39    211.16 o 
 -12   9   1     2217.72     2468.57    205.38 o 
 -11   9   1     1764.58     1955.47    178.77 o 
 -10   9   1       15.14        2.24     91.40 o 
  -9   9   1     5815.80     6065.93    318.50 o 
  -8   9   1     3601.58     3848.86    143.66 o 
  -7   9   1     2828.24     2792.03    122.11 o 
  -6   9   1     7341.91     7381.17    140.13 o 
  -5   9   1    23375.92    23790.37    269.37 o 
  -4   9   1    10218.67    10187.94    260.59 o 
  -3   9   1     1593.82     1451.94     59.43 o 
  -2   9   1    24085.69    23912.16    268.17 o 
  -1   9   1      965.26      861.65     48.56 o 
   0   9   1     7912.07     7785.27    129.01 o 
   1   9   1    15703.09    15928.55    179.66 o 
   2   9   1    17446.71    19273.19    321.26 o 
   3   9   1     7990.50     8227.89    131.13 o 
   4   9   1     6553.25     5956.82    116.53 o 
   5   9   1     5624.42     5615.81    121.11 o 
   6   9   1      272.29      214.69     49.59 o 
   7   9   1     9890.18     9919.08    216.25 o 
   8   9   1    14467.82    14857.57    281.11 o 
   9   9   1     1189.71     1059.84    132.10 o 
  10   9   1     3758.36     3522.00    190.42 o 
  11   9   1     2149.00     3083.36    215.34 o 
  12   9   1       97.99       84.80    118.71 o 
 -12  10   1       87.58       40.60    113.37 o 
 -11  10   1      425.55      403.26    120.07 o 
 -10  10   1     3577.36     3583.89    191.66 o 
  -9  10   1      319.38      167.00     95.27 o 
  -8  10   1      973.34      993.59    100.81 o 
  -7  10   1     5982.12     6020.42    168.97 o 
  -6  10   1     2517.17     2472.52     89.93 o 
  -5  10   1     4179.11     4422.15    108.37 o 
  -4  10   1    15359.07    15096.81    248.83 o 
  -3  10   1     6518.20     6145.93    112.83 o 
  -2  10   1      339.19      428.71     49.86 o 
  -1  10   1     8582.12     8669.70    126.26 o 
   0  10   1     7876.10     7555.61    112.31 o 
   1  10   1     4265.13     4672.76     99.53 o 
   2  10   1    12602.83    12787.83    165.94 o 
   3  10   1    11537.75    11624.36    167.81 o 
   4  10   1       46.51       24.31     35.45 o 
   5  10   1     5106.30     4783.73    114.94 o 
   6  10   1     3812.12     3701.75    107.73 o 
   7  10   1      426.49      430.02     75.79 o 
   8  10   1     6116.18     6248.66    185.19 o 
   9  10   1     3332.25     3211.07    174.13 o 
  10  10   1      781.45      757.54    183.01 o 
  11  10   1      143.33      141.90    108.90 o 
 -11  11   1     1256.27     1437.60    167.14 o 
 -10  11   1      906.97      723.77    126.06 o 
  -9  11   1     1861.44     2087.96    165.34 o 
  -8  11   1     2491.34     2571.20    128.79 o 
  -7  11   1      337.73      423.22     75.89 o 
  -6  11   1     6058.16     6108.25    163.41 o 
  -5  11   1    10705.87    10823.37    190.11 o 
  -4  11   1     1995.12     1940.50     75.60 o 
  -3  11   1     3356.87     3382.64    134.05 o 
  -2  11   1     7302.87     6982.31    117.51 o 
  -1  11   1     2925.13     2981.59     75.53 o 
   0  11   1      891.66      855.27     47.65 o 
   1  11   1    17316.04    17106.66    215.79 o 
   2  11   1     2171.24     2209.79     71.54 o 
   3  11   1       13.68        9.26     30.21 o 
   4  11   1     8134.13     7902.35    143.03 o 
   5  11   1     6275.35     6025.64    137.43 o 
   6  11   1      498.73      440.11     62.73 o 
   7  11   1     4420.47     4345.65    151.95 o 
   8  11   1     3847.11     3759.73    152.43 o 
   9  11   1      195.16      123.48     97.33 o 
  10  11   1      461.26      496.19    121.57 o 
  11  11   1      724.38      747.25    140.79 o 
 -11  12   1       75.78       68.94    119.22 o 
 -10  12   1      645.15      548.01    186.90 o 
  -9  12   1      208.66      140.48    100.99 o 
  -8  12   1       40.49        9.00     63.65 o 
  -7  12   1      409.78      411.88     82.23 o 
  -6  12   1     1799.66     1812.54    107.99 o 
  -5  12   1     1599.30     1632.16     85.01 o 
  -4  12   1     8038.86     8202.61    147.56 o 
  -3  12   1     4984.37     4691.87    108.97 o 
  -2  12   1      398.53      461.79     46.07 o 
  -1  12   1     8319.24     8116.95    129.63 o 
   0  12   1     4684.74     4538.39     94.23 o 
   1  12   1        1.23       56.88     32.13 o 
   2  12   1     3343.29     3445.28     89.10 o 
   3  12   1     3514.95     3546.14     94.88 o 
   4  12   1      409.54      395.44     54.31 o 
   5  12   1      171.96      124.26     48.06 o 
   6  12   1     2889.88     2775.35    103.88 o 
   7  12   1      140.44      100.46     69.16 o 
   8  12   1      560.90      391.06     88.97 o 
   9  12   1      489.93      412.16    105.64 o 
  10  12   1      354.54      302.71    110.34 o 
  11  12   1       24.01       56.78     98.08 o 
 -11  13   1      193.39      204.60    240.05 o 
 -10  13   1      106.81        0.14    109.48 o 
  -9  13   1       76.47       17.57    110.65 o 
  -8  13   1      663.08      415.52    101.52 o 
  -7  13   1       95.37        0.00     69.29 o 
  -6  13   1     2495.81     2386.99    210.52 o 
  -5  13   1       64.70       80.20     49.79 o 
  -4  13   1     1471.17     1621.79     93.68 o 
  -3  13   1     1516.01     1448.26     71.69 o 
  -2  13   1        5.08        0.00     31.51 o 
  -1  13   1        8.65       44.03     32.26 o 
   0  13   1      716.85      717.98     51.89 o 
   1  13   1     1730.04     1467.57     68.29 o 
   2  13   1      254.86      179.72     42.53 o 
   3  13   1      161.74      131.88     42.19 o 
   4  13   1      683.43      647.51     62.20 o 
   5  13   1      376.15      310.40     56.65 o 
   6  13   1       80.08       17.95     58.60 o 
   7  13   1      103.08      115.67     72.26 o 
   8  13   1        6.08       19.60     68.11 o 
   9  13   1       15.21       42.97     94.60 o 
  10  13   1       43.74       34.12    104.07 o 
 -10  14   1       54.65       29.23    123.14 o 
  -9  14   1       96.84       29.47    112.57 o 
  -8  14   1      116.94       92.36     84.33 o 
  -7  14   1        5.19       23.03     76.80 o 
  -6  14   1       13.37        0.00     65.33 o 
  -5  14   1       74.74       15.94     54.53 o 
  -4  14   1      551.57      562.05     74.12 o 
  -3  14   1      459.85      428.68     73.36 o 
  -2  14   1      354.08      360.98     61.87 o 
  -1  14   1     1901.87     1749.73    130.71 o 
   0  14   1       18.76       46.89     45.86 o 
   1  14   1      134.81       47.28     61.19 o 
   2  14   1      140.74       98.13     49.53 o 
   3  14   1      105.90       32.72     41.06 o 
   4  14   1     1179.39     1226.14     77.85 o 
   5  14   1      416.02      304.70     64.12 o 
   6  14   1      139.32       34.33     62.91 o 
   7  14   1      219.05       74.93     74.69 o 
   8  14   1        0.13       18.70     71.34 o 
   9  14   1       52.82       49.77    108.36 o 
  10  14   1       75.12        0.14    119.65 o 
 -10  15   1        2.49        3.37    126.13 o 
  -9  15   1        0.59       46.47    110.68 o 
  -8  15   1       37.60       63.78     84.38 o 
  -7  15   1        0.30        0.00     72.55 o 
  -6  15   1      102.69        0.00     70.52 o 
  -5  15   1      506.60      526.73     78.42 o 
  -4  15   1      751.33      884.87     88.12 o 
  -3  15   1      147.86       70.17     55.18 o 
  -2  15   1      239.89      165.28     63.43 o 
  -1  15   1      220.95      213.09     58.66 o 
   0  15   1      160.11      115.28     51.88 o 
   1  15   1      433.04      317.32     61.62 o 
   2  15   1      355.80      314.73     64.11 o 
   3  15   1        5.04        0.00     49.14 o 
   4  15   1       81.38       19.28     71.79 o 
   5  15   1      100.07       51.39     74.40 o 
   6  15   1       49.56        0.00    105.44 o 
   7  15   1       17.21       67.21    113.40 o 
   8  15   1        9.10       44.63    126.13 o 
   9  15   1        7.18        0.00    185.55 o 
  10  15   1      133.79       83.19    231.90 o 
  -9  16   1       16.68      107.06    126.26 o 
  -8  16   1       52.35       13.43     85.94 o 
  -7  16   1      348.62      237.14     97.38 o 
  -6  16   1       17.18        0.00     75.98 o 
  -5  16   1        0.58        2.08     68.73 o 
  -4  16   1     1048.95     1214.10    125.04 o 
  -3  16   1     1007.28     1205.71    175.73 o 
  -2  16   1        0.03        0.00     62.97 o 
  -1  16   1      703.82      817.20     99.77 o 
   0  16   1       66.06      102.25     72.18 o 
   1  16   1     2239.32     2050.90    122.92 o 
   2  16   1       19.27       31.88     65.34 o 
   3  16   1      854.48      832.56    107.06 o 
   4  16   1      167.27       80.87     77.14 o 
   5  16   1      183.26       19.23     81.72 o 
   6  16   1      120.47       62.10    108.86 o 
   7  16   1        4.16        0.00    111.66 o 
   8  16   1       42.28       43.63    117.32 o 
   9  16   1      170.66       45.81    210.01 o 
  -9  17   1      924.21      913.46    266.02 o 
  -8  17   1      768.28      757.33    172.22 o 
  -7  17   1       34.39      141.99    123.85 o 
  -6  17   1     1198.42     1244.64    173.35 o 
  -5  17   1      643.54      703.06    169.88 o 
  -4  17   1      658.14      556.52    185.06 o 
  -3  17   1     2591.11     2391.79    165.95 o 
  -2  17   1     1593.47     1547.63    127.32 o 
  -1  17   1       57.97       56.55     76.74 o 
   0  17   1      972.32     1109.73    145.42 o 
   1  17   1      345.04      210.18    119.16 o 
   2  17   1     1541.43     1572.94    245.14 o 
   3  17   1      194.83      151.96     80.42 o 
   4  17   1     2616.07     2599.61    274.69 o 
   5  17   1       21.15        0.00     72.76 o 
   6  17   1      353.74      193.52    132.67 o 
   7  17   1      575.84      597.96    191.25 o 
   8  17   1      547.22      389.25    207.02 o 
   9  17   1       41.12        0.00    209.33 o 
  -8  18   1      322.31      108.19    136.51 o 
  -7  18   1     3237.49     3340.20    237.95 o 
  -6  18   1      572.56      566.98    149.49 o 
  -5  18   1       40.23        0.00     74.25 o 
  -4  18   1     5306.32     5428.13    196.94 o 
  -3  18   1     6160.31     6305.25    208.44 o 
  -2  18   1       97.57       56.02     74.31 o 
  -1  18   1     8178.46     7668.78    220.22 o 
   0  18   1     1438.58     1506.87    172.21 o 
   1  18   1      217.90        1.39     93.13 o 
   2  18   1     1639.66     2075.25    191.77 o 
   3  18   1     4265.50     3832.27    170.60 o 
   4  18   1       37.39       19.71     76.29 o 
   5  18   1     1072.38     1255.67    138.62 o 
   6  18   1     1671.29     1209.28    179.52 o 
   7  18   1      124.97      102.98    117.61 o 
   8  18   1      486.56      508.45    165.16 o 
  -8  19   1     2427.30     2573.42    246.90 o 
  -7  19   1       26.00       81.66    131.54 o 
  -6  19   1     2701.71     2831.56    233.53 o 
  -5  19   1     2496.61     2495.17    152.98 o 
  -4  19   1      432.81      456.16     97.38 o 
  -3  19   1     1143.95     1185.20    128.13 o 
  -2  19   1     3106.42     3059.50    203.90 o 
  -1  19   1     1161.86     1741.60    188.48 o 
   0  19   1     2349.52     2381.08    208.33 o 
   1  19   1     3820.38     3577.50    215.01 o 
   2  19   1     2379.91     2599.85    405.62 o 
   3  19   1     1001.56      854.29    144.09 o 
   4  19   1     4873.35     4514.80    314.95 o 
   5  19   1     1072.47     1068.67    181.60 o 
   6  19   1      549.34      393.75    147.16 o 
   7  19   1     2386.06     2435.67    250.01 o 
  -7  20   1     2065.68     2383.33    245.16 o 
  -6  20   1     1017.92     1258.18    191.36 o 
  -5  20   1      263.41      196.30     94.20 o 
  -4  20   1     4332.23     4423.50    188.16 o 
  -3  20   1     2496.48     2889.81    216.16 o 
  -2  20   1      138.82      234.89    156.73 o 
  -1  20   1     4166.54     4335.69    275.94 o 
   0  20   1     4002.91     3881.55    230.21 o 
   1  20   1      162.04      317.24    148.91 o 
   2  20   1     2715.78     3109.75    208.72 o 
   3  20   1     3416.48     3249.53    226.54 o 
   4  20   1       90.47       85.67    118.00 o 
   5  20   1     1083.16     1562.22    184.66 o 
   6  20   1     1779.07     1413.55    286.27 o 
   7  20   1      111.91       58.92    128.48 o 
  -6  21   1      792.50      644.46    164.13 o 
  -5  21   1     2920.27     3378.29    357.23 o 
  -4  21   1      438.57      729.57    150.14 o 
  -3  21   1     1001.04     1072.52    164.86 o 
  -2  21   1     3172.19     3287.54    219.43 o 
  -1  21   1      589.31      651.60    211.64 o 
   0  21   1      785.11      808.66    151.83 o 
   1  21   1     5584.07     5326.29    268.40 o 
   2  21   1     2524.97     3146.34    230.47 o 
   3  21   1     1017.51     1206.07    171.31 o 
   4  21   1     3087.17     3477.51    230.78 o 
   5  21   1     1183.50      909.79    253.65 o 
   6  21   1      143.34        0.00    190.98 o 
  -5  22   1       70.48      208.93    218.03 o 
  -4  22   1     2658.99     3089.92    228.64 o 
  -3  22   1     2601.73     2723.14    213.49 o 
  -2  22   1      188.30      414.70    140.42 o 
  -1  22   1     3250.87     3332.36    285.32 o 
   0  22   1     2745.45     2823.71    248.49 o 
   1  22   1       51.35      170.11    115.24 o 
   2  22   1     2971.85     3480.76    326.91 o 
   3  22   1     3312.44     3423.57    237.91 o 
   4  22   1       54.84      163.17    146.74 o 
   5  22   1     1219.09     1566.20    334.53 o 
  -3  23   1     1278.15     1513.61    191.01 o 
  -2  23   1     2819.07     3161.86    242.18 o 
  -1  23   1      205.89      214.23    129.23 o 
   0  23   1      998.06     1158.98    193.16 o 
   1  23   1     2957.61     3510.91    359.88 o 
   2  23   1     1216.79     1376.52    199.58 o 
   3  23   1      682.96     1060.55    310.81 o 
 -13   0   2     1428.08     1685.14    301.09 o 
 -12   0   2      118.55      126.69    165.97 o 
 -11   0   2     4370.11     4276.83    238.72 o 
 -10   0   2     2363.70     2631.81    215.59 o 
  -9   0   2      347.19      314.05    107.07 o 
  -8   0   2     2995.53     2871.76    326.85 o 
  -7   0   2    28207.15    28893.64    532.71 o 
  -6   0   2     2654.87     2409.80    131.91 o 
  -5   0   2     9182.31     8480.87    450.88 o 
  -4   0   2    42438.73    43379.55    603.65 o 
  -3   0   2    11012.80    11402.05    200.67 o 
  -2   0   2     7575.31     7683.06    157.88 o 
  -1   0   2    31928.24    37574.97    660.76 o 
   0   0   2    20515.53    21290.04    403.71 o 
   1   0   2     3134.60     3192.07    105.35 o 
   2   0   2    86418.12    88967.45   1529.49 o 
   3   0   2    56726.31    58467.82   1099.27 o 
   4   0   2      389.07      438.11     87.68 o 
   5   0   2    41056.41    41870.46    590.16 o 
   6   0   2    30621.03    32032.56    491.78 o 
   7   0   2      240.26      125.82     80.88 o 
   8   0   2     5643.93     5020.88    331.13 o 
   9   0   2     6038.33     6168.14    391.89 o 
  10   0   2      115.97      102.90    154.69 o 
  11   0   2     3108.73     3100.86    327.05 o 
  12   0   2     1012.91     1216.72    272.81 o 
 -13   1   2     2400.63     2606.38    249.96 o 
 -12   1   2     9148.12     9308.40    298.33 o 
 -11   1   2      574.53      402.18     99.77 o 
 -10   1   2     2285.36     2311.16    135.10 o 
  -9   1   2    16367.84    16376.62    297.18 o 
  -8   1   2     5362.42     5267.30    155.45 o 
  -7   1   2     6319.54     6707.46    168.38 o 
  -6   1   2     5228.99     4766.00     91.65 o 
  -5   1   2    20066.74    21205.30    219.66 o 
  -4   1   2     6643.92     6978.98    123.26 o 
  -3   1   2     4872.39     4659.20     68.90 o 
  -2   1   2     6230.47     6546.12     77.41 o 
  -1   1   2     4004.24     4373.37     72.88 o 
   0   1   2    79365.48    80714.08   1830.58 o 
   1   1   2    41777.71    43224.33    541.52 o 
   2   1   2    13185.61    13596.88    185.58 o 
   3   1   2   118054.61   118553.94   1144.37 o 
   4   1   2    37672.02    36507.95    445.19 o 
   5   1   2    16058.93    17524.04    292.32 o 
   6   1   2     6315.44     6180.88    123.81 o 
   7   1   2    14419.13    14304.39    208.57 o 
   8   1   2      182.18      144.02    101.68 o 
   9   1   2     2210.43     2314.26    203.18 o 
  10   1   2     6202.86     5985.09    285.85 o 
  11   1   2      557.30      636.03    149.08 o 
  12   1   2     1223.55     1187.89    193.20 o 
 -13   2   2     1257.65     1397.81    163.44 o 
 -12   2   2      247.15      370.64    123.40 o 
 -11   2   2     2733.91     2872.91    169.26 o 
 -10   2   2     2388.34     2543.23    168.98 o 
  -9   2   2        5.10        7.50     60.03 o 
  -8   2   2     8209.96     8060.20    191.48 o 
  -7   2   2    15141.35    15114.79    211.66 o 
  -6   2   2     1480.49     1385.44     57.00 o 
  -5   2   2    16720.53    16637.90    261.50 o 
  -4   2   2    32179.81    32501.16    391.90 o 
  -3   2   2     2580.30     2627.36     44.79 o 
  -2   2   2     1789.64     1789.49     34.04 o 
  -1   2   2    40011.91    43084.98    653.09 o 
   0   2   2     2662.65     2951.17     84.33 o 
   1   2   2    10030.40    10000.56    118.10 o 
   2   2   2    30128.11    31621.80    309.94 o 
   3   2   2      740.32      658.31     44.95 o 
   4   2   2     6274.48     6217.20    122.08 o 
   5   2   2    28258.82    28976.01    338.93 o 
   6   2   2     9497.22     9445.94    176.45 o 
   7   2   2     3827.86     3618.15    118.31 o 
   8   2   2     9949.90     9672.61    319.36 o 
   9   2   2     3113.11     3258.42    209.79 o 
  10   2   2      265.46       45.72    105.34 o 
  11   2   2     2739.22     3143.14    243.38 o 
  12   2   2     1195.23     1106.18    200.50 o 
 -13   3   2      771.21      784.04    143.23 o 
 -12   3   2     2278.40     2718.14    200.35 o 
 -11   3   2     1428.44     1552.34    154.40 o 
 -10   3   2     1713.07     1584.80    150.66 o 
  -9   3   2     6352.63     6431.74    231.46 o 
  -8   3   2     7546.76     7705.83    188.28 o 
  -7   3   2      360.38      261.01     42.54 o 
  -6   3   2    15790.60    15976.32    399.97 o 
  -5   3   2     7100.78     6896.80    114.62 o 
  -4   3   2        3.35       31.16     18.58 o 
  -3   3   2    10038.71    10085.98    128.81 o 
  -2   3   2     5424.38     5507.39     65.15 o 
  -1   3   2      641.56      632.46     37.09 o 
   0   3   2     7425.21     8100.09    194.10 o 
   1   3   2     1410.33     1416.83     70.86 o 
   2   3   2     5781.82     5841.91     85.77 o 
   3   3   2     9950.19     9870.51    148.72 o 
   4   3   2    12291.07    12134.57    183.06 o 
   5   3   2     3060.96     3043.11     97.86 o 
   6   3   2     4921.75     4774.04    127.66 o 
   7   3   2     7780.59     7735.06    173.66 o 
   8   3   2     1684.17     1640.89    157.14 o 
   9   3   2     1657.94     1782.57    251.20 o 
  10   3   2     4470.69     4314.85    249.85 o 
  11   3   2     1064.04     1179.74    177.72 o 
  12   3   2      390.01      395.11    203.49 o 
 -13   4   2     1211.74     1224.96    159.82 o 
 -12   4   2      278.68      188.71    107.36 o 
 -11   4   2     1458.41     1745.22    182.85 o 
 -10   4   2     2876.89     2743.24    165.93 o 
  -9   4   2      158.20       51.50     75.37 o 
  -8   4   2    11120.63    11530.54    347.26 o 
  -7   4   2     1327.42     1374.93     79.42 o 
  -6   4   2      337.11      264.69     49.42 o 
  -5   4   2    17744.66    18151.96    176.51 o 
  -4   4   2    21864.02    21989.69    257.84 o 
  -3   4   2      184.04      175.18     31.91 o 
  -2   4   2     4320.39     4731.48     97.76 o 
  -1   4   2    42065.95    42579.40    451.73 o 
   0   4   2     1031.66      949.81     42.24 o 
   1   4   2     5360.35     5196.20     78.86 o 
   2   4   2    23117.76    23620.29    224.62 o 
   3   4   2       48.52       17.90     21.21 o 
   4   4   2    19658.00    20186.56    257.54 o 
   5   4   2     4269.17     3922.02    111.63 o 
   6   4   2      892.41      841.22     71.82 o 
   7   4   2     2264.52     1991.41    101.45 o 
   8   4   2     4843.28     4829.23    189.49 o 
   9   4   2      794.47      709.96    174.71 o 
  10   4   2       20.94      102.30    105.81 o 
  11   4   2     1395.34     1640.92    200.65 o 
  12   4   2      896.90     1035.97    190.10 o 
 -13   5   2      204.55      166.75    110.94 o 
 -12   5   2      950.79      975.31    140.12 o 
 -11   5   2     1257.78     1422.55    154.98 o 
 -10   5   2      515.19      532.30    118.90 o 
  -9   5   2      987.06      919.67    120.07 o 
  -8   5   2     4900.95     5023.69    188.43 o 
  -7   5   2       15.32        4.84     42.24 o 
  -6   5   2     9089.27     8447.75    145.40 o 
  -5   5   2     2162.62     2104.54     61.49 o 
  -4   5   2      560.33      509.50     39.45 o 
  -3   5   2    29296.89    29811.51    464.47 o 
  -2   5   2       29.82       29.97     19.12 o 
  -1   5   2     5516.27     5255.77    110.53 o 
   0   5   2       64.64       33.27     25.21 o 
   1   5   2    12901.25    13669.64    146.34 o 
   2   5   2       12.69        4.05     19.20 o 
   3   5   2       54.38        5.21     21.60 o 
   4   5   2     4745.15     4551.61    133.66 o 
   5   5   2     2974.13     2936.77    100.46 o 
   6   5   2      504.15      269.80     56.96 o 
   7   5   2      582.69      579.33    133.32 o 
   8   5   2     2835.98     2850.69    163.35 o 
   9   5   2      532.37      390.39    107.54 o 
  10   5   2     1344.15     1334.68    145.94 o 
  11   5   2      103.56      170.14    132.19 o 
  12   5   2        1.74       21.86    122.43 o 
 -13   6   2      372.40      538.43    133.42 o 
 -12   6   2       76.00       10.82    100.63 o 
 -11   6   2      136.19      134.38     98.36 o 
 -10   6   2     1034.05      832.93    130.61 o 
  -9   6   2      498.28      492.50    106.04 o 
  -8   6   2       36.51       16.70     57.14 o 
  -7   6   2      903.79      878.59    101.63 o 
  -6   6   2        6.73        0.51     27.07 o 
  -5   6   2      940.88     1045.83     69.98 o 
  -4   6   2     3353.00     3308.69     95.78 o 
  -3   6   2      209.46       96.22     40.99 o 
  -2   6   2     3204.95     3174.10     66.70 o 
  -1   6   2     6867.52     6379.42    209.34 o 
   0   6   2     1529.32     1476.77     50.24 o 
   1   6   2        2.26        2.66     16.51 o 
   2   6   2    18717.21    19692.54    204.84 o 
   3   6   2      345.39      219.10     34.55 o 
   4   6   2     2532.38     2467.59     72.91 o 
   5   6   2      905.32      765.14     71.12 o 
   6   6   2       23.09        9.51     40.83 o 
   7   6   2      101.49        4.04     51.83 o 
   8   6   2     3253.55     3139.54    160.47 o 
   9   6   2        5.65       19.87     77.23 o 
  10   6   2       46.18       30.61     83.20 o 
  11   6   2      207.89      107.66    117.82 o 
  12   6   2      148.30      186.00    135.87 o 
 -12   7   2        0.09       82.66    104.24 o 
 -11   7   2       15.23        9.46     95.14 o 
 -10   7   2        1.96        0.14     85.54 o 
  -9   7   2       24.36        0.00     75.16 o 
  -8   7   2     1353.42     1390.56    168.04 o 
  -7   7   2      183.54      108.24     55.60 o 
  -6   7   2      646.51      536.73     48.84 o 
  -5   7   2       22.66        6.44     28.81 o 
  -4   7   2     5151.13     5313.24    146.17 o 
  -3   7   2      456.40      456.69     41.47 o 
  -2   7   2     1716.12     1495.27     65.07 o 
  -1   7   2      938.08      782.58     46.47 o 
   0   7   2        3.79        8.94     15.58 o 
   1   7   2       48.23       10.25     18.31 o 
   2   7   2      856.98      893.19     46.99 o 
   3   7   2      790.80      877.08     53.46 o 
   4   7   2     3548.54     3530.44     89.06 o 
   5   7   2      753.49      702.23     57.54 o 
   6   7   2      243.81       97.64     51.43 o 
   7   7   2      144.63       76.70     58.45 o 
   8   7   2      147.36       61.30     69.65 o 
   9   7   2     2811.85     2768.11    182.72 o 
  10   7   2        0.13       55.71     89.35 o 
  11   7   2       92.66        0.00     93.07 o 
  12   7   2       22.80       12.16    113.56 o 
 -12   8   2      141.92       65.72    110.63 o 
 -11   8   2      149.84      159.53    102.91 o 
 -10   8   2      558.11      596.55    118.72 o 
  -9   8   2      261.97       32.23     84.66 o 
  -8   8   2     3650.67     3678.26    363.58 o 
  -7   8   2      687.93      615.88     78.46 o 
  -6   8   2      486.71      451.98     63.48 o 
  -5   8   2      973.65      860.58     59.12 o 
  -4   8   2      120.75       21.88     33.69 o 
  -3   8   2     1353.41     1293.65     56.92 o 
  -2   8   2    11693.91    12513.28    196.71 o 
  -1   8   2     5353.99     5028.47     73.79 o 
   0   8   2      318.81      307.24     37.73 o 
   1   8   2     1980.08     1846.43     53.89 o 
   2   8   2     1400.33     1342.65     53.95 o 
   3   8   2      377.58      305.60     40.06 o 
   4   8   2     1004.71      926.65     59.98 o 
   5   8   2      549.47      482.66     54.16 o 
   6   8   2      988.07      867.00     97.90 o 
   7   8   2        8.82        0.00     53.95 o 
   8   8   2      664.58      768.64     97.18 o 
   9   8   2        7.03        0.00     78.31 o 
  10   8   2      169.21      127.33     99.58 o 
  11   8   2        2.05       33.10     93.59 o 
  12   8   2       26.94        0.00    125.36 o 
 -12   9   2      817.87      796.22    143.53 o 
 -11   9   2     1545.76     1462.56    165.83 o 
 -10   9   2      164.11       58.03     91.60 o 
  -9   9   2      596.04      557.31    159.81 o 
  -8   9   2     4030.69     4013.64    145.71 o 
  -7   9   2       34.74        0.00     54.28 o 
  -6   9   2     1669.19     1810.73    100.92 o 
  -5   9   2      252.82      167.53     43.56 o 
  -4   9   2     1059.76     1187.35     66.12 o 
  -3   9   2     9311.36     9716.86    227.08 o 
  -2   9   2       77.32       12.09     24.99 o 
  -1   9   2     3817.16     3709.44     73.36 o 
   0   9   2     1314.62     1279.57     65.86 o 
   1   9   2     3061.21     2906.92     68.65 o 
   2   9   2     2609.52     2904.30     75.25 o 
   3   9   2      577.70      449.16     79.10 o 
   4   9   2     7793.25     7946.66    140.34 o 
   5   9   2     3938.10     3938.23    105.16 o 
   6   9   2      101.04       27.90     41.57 o 
   7   9   2       40.27        9.60     57.23 o 
   8   9   2     2016.45     2384.98    135.36 o 
   9   9   2      206.30      119.58     93.97 o 
  10   9   2      210.10       96.68    104.64 o 
  11   9   2        4.05        0.00     99.20 o 
 -12  10   2        0.11       29.88    112.09 o 
 -11  10   2      144.65      146.38    105.41 o 
 -10  10   2     2683.98     2867.15    181.53 o 
  -9  10   2      717.97      553.12    115.17 o 
  -8  10   2     1260.12     1218.06    109.96 o 
  -7  10   2      824.38      672.65     83.77 o 
  -6  10   2      264.71      204.59     49.07 o 
  -5  10   2      251.53      160.96     47.98 o 
  -4  10   2     4693.89     4510.12    105.19 o 
  -3  10   2      263.77      262.38     39.45 o 
  -2  10   2       38.16       16.98     25.30 o 
  -1  10   2    13962.67    13400.80    198.21 o 
   0  10   2      901.81      776.62     42.20 o 
   1  10   2      225.99      109.03     29.66 o 
   2  10   2    15731.93    16594.43    199.70 o 
   3  10   2     2972.47     2641.59     79.13 o 
   4  10   2     3389.40     3356.58     95.30 o 
   5  10   2     2122.24     2090.33     84.85 o 
   6  10   2      849.81      836.55     70.61 o 
   7  10   2      141.72        7.29     61.98 o 
   8  10   2     3912.49     3797.33    239.21 o 
   9  10   2        8.81       36.74     91.89 o 
  10  10   2        2.77        0.00     88.53 o 
  11  10   2      736.02      703.20    227.13 o 
 -11  11   2      556.10      629.57    160.91 o 
 -10  11   2      697.87      571.07    125.81 o 
  -9  11   2     3742.95     3591.08    360.81 o 
  -8  11   2     1094.20     1080.72    107.62 o 
  -7  11   2      648.33      613.82     85.41 o 
  -6  11   2     9787.55    10042.96    281.64 o 
  -5  11   2     3528.58     3510.44    115.89 o 
  -4  11   2      713.80      703.08     59.24 o 
  -3  11   2    11809.85    11672.91    168.50 o 
  -2  11   2      942.88     1041.01     69.33 o 
  -1  11   2     4914.06     4765.25    101.48 o 
   0  11   2     3290.08     3312.15     84.88 o 
   1  11   2     2757.64     2535.81     87.97 o 
   2  11   2      548.54      543.87     54.46 o 
   3  11   2    11092.38    11079.38    180.48 o 
   4  11   2     9389.25     9232.27    158.52 o 
   5  11   2      670.89      654.42     64.60 o 
   6  11   2     5887.34     5801.68    137.78 o 
   7  11   2     2947.20     2902.08    131.44 o 
   8  11   2      495.70      473.09     89.83 o 
   9  11   2     3576.05     3757.33    245.09 o 
  10  11   2     2394.12     2877.07    205.80 o 
  11  11   2      357.28      323.67    128.36 o 
 -11  12   2     1054.89     1356.74    203.43 o 
 -10  12   2     1748.84     2151.77    225.54 o 
  -9  12   2      241.56        0.14    102.03 o 
  -8  12   2     2902.70     2935.99    157.64 o 
  -7  12   2     3604.44     3438.01    178.13 o 
  -6  12   2       38.90       27.18     56.56 o 
  -5  12   2     1457.90     1459.54     81.96 o 
  -4  12   2    13735.67    13683.41    333.65 o 
  -3  12   2     7446.73     7542.14    216.56 o 
  -2  12   2      298.93      255.17     38.87 o 
  -1  12   2    13042.70    12060.54    153.35 o 
   0  12   2    10307.61    10570.07    146.70 o 
   1  12   2     1098.70     1013.08     56.72 o 
   2  12   2    13571.26    13750.75    195.24 o 
   3  12   2     3202.78     3066.87    112.60 o 
   4  12   2     1774.88     1690.73     77.58 o 
   5  12   2    10336.73    10650.84    184.58 o 
   6  12   2     1894.88     1794.68     94.18 o 
   7  12   2      735.60      691.08     93.45 o 
   8  12   2     6868.85     6399.46    203.46 o 
   9  12   2     1647.80     1706.58    160.32 o 
  10  12   2       29.06       65.72    103.19 o 
  11  12   2     2413.56     2358.03    232.30 o 
 -11  13   2      450.20      360.66    151.20 o 
 -10  13   2      475.63      459.84    144.76 o 
  -9  13   2     4509.06     4944.72    263.01 o 
  -8  13   2     1801.79     2127.30    155.18 o 
  -7  13   2      914.36      931.01    172.65 o 
  -6  13   2     5418.07     5469.50    197.86 o 
  -5  13   2     3887.47     4055.47    132.14 o 
  -4  13   2     1589.56     1683.21     92.93 o 
  -3  13   2     6464.57     6665.20    175.69 o 
  -2  13   2     6296.33     6254.68    148.26 o 
  -1  13   2      901.69     1076.17     78.04 o 
   0  13   2     9548.59     9950.66    176.62 o 
   1  13   2     5302.73     5164.74    153.39 o 
   2  13   2       48.80       83.80     49.69 o 
   3  13   2    10053.11     9923.63    165.46 o 
   4  13   2     8556.88     8135.67    156.19 o 
   5  13   2      206.52      208.66     53.23 o 
   6  13   2     6185.71     6145.45    174.47 o 
   7  13   2     8382.31     8884.08    218.98 o 
   8  13   2       12.21       19.00     74.21 o 
   9  13   2     1763.57     2055.65    183.66 o 
  10  13   2     3332.74     3448.94    199.47 o 
 -10  14   2     2190.56     2543.64    238.05 o 
  -9  14   2       89.37       25.02    107.37 o 
  -8  14   2     2549.19     2590.35    151.62 o 
  -7  14   2     4635.32     4775.09    209.99 o 
  -6  14   2      130.04       68.37     70.24 o 
  -5  14   2     6068.72     6169.28    162.93 o 
  -4  14   2     9355.20     9503.29    196.70 o 
  -3  14   2     1957.23     1932.93     97.01 o 
  -2  14   2     4617.24     5145.01    138.92 o 
  -1  14   2    20677.77    20975.07    382.22 o 
   0  14   2      382.60      450.90     73.75 o 
   1  14   2     3262.58     3324.43    111.49 o 
   2  14   2     7786.31     7594.85    166.90 o 
   3  14   2     1381.55     1616.45     97.45 o 
   4  14   2     1111.91     1220.98    129.18 o 
   5  14   2    10038.47    10748.20    220.49 o 
   6  14   2     1620.63     1534.65    204.50 o 
   7  14   2     2344.97     2272.33    135.04 o 
   8  14   2     4515.79     4354.21    168.82 o 
   9  14   2     1528.80     1566.21    156.47 o 
  10  14   2      152.14      204.12    141.96 o 
 -10  15   2      169.51      158.79    137.22 o 
  -9  15   2     3529.65     3505.47    395.22 o 
  -8  15   2     2451.56     2534.10    161.42 o 
  -7  15   2      574.98      423.20     99.94 o 
  -6  15   2     3485.58     3200.36    156.11 o 
  -5  15   2     1456.51     1689.74    105.33 o 
  -4  15   2      465.51      626.42     77.61 o 
  -3  15   2     4293.76     4475.55    138.32 o 
  -2  15   2     6714.10     6719.97    219.61 o 
  -1  15   2      161.80      321.52     74.60 o 
   0  15   2    15199.56    14714.09    289.89 o 
   1  15   2     2514.72     2441.77    120.49 o 
   2  15   2      241.98      274.98     64.22 o 
   3  15   2     6603.77     6586.18    164.54 o 
   4  15   2     6317.82     6433.60    174.54 o 
   5  15   2       56.29       81.91     63.62 o 
   6  15   2     4156.26     4420.97    183.35 o 
   7  15   2     3397.80     3316.43    222.61 o 
   8  15   2      165.96       81.52    124.46 o 
   9  15   2      945.35      681.15    257.59 o 
 -10  16   2     1573.43     1897.75    224.87 o 
  -9  16   2        5.22       32.82    113.57 o 
  -8  16   2     1958.30     2326.87    171.51 o 
  -7  16   2     4461.71     4295.67    188.01 o 
  -6  16   2       83.78        9.97     72.11 o 
  -5  16   2     8053.07     8275.94    199.23 o 
  -4  16   2     8640.12     8262.88    193.75 o 
  -3  16   2      322.66      297.09     69.65 o 
  -2  16   2     2420.28     2449.86    112.09 o 
  -1  16   2    12737.20    12939.93    234.49 o 
   0  16   2      666.12      895.56    100.85 o 
   1  16   2     1207.45     1257.70    185.20 o 
   2  16   2     5566.06     5500.09    153.04 o 
   3  16   2     1349.37     1639.99    130.35 o 
   4  16   2     1389.84     1652.28    139.70 o 
   5  16   2     5965.78     5999.62    252.17 o 
   6  16   2      616.16      650.25    154.48 o 
   7  16   2     1158.18      921.89    349.27 o 
   8  16   2     3503.87     3573.72    272.34 o 
   9  16   2     1106.67     1313.36    302.58 o 
  -9  17   2     2667.09     2965.80    256.23 o 
  -8  17   2      791.33      798.65    126.48 o 
  -7  17   2      822.81      801.31    210.96 o 
  -6  17   2     3725.20     3631.86    220.93 o 
  -5  17   2     2307.63     2483.75    144.27 o 
  -4  17   2       78.20      120.11     77.28 o 
  -3  17   2     3203.91     3113.24    150.60 o 
  -2  17   2     3405.87     3332.96    191.77 o 
  -1  17   2       21.65      249.46     96.44 o 
   0  17   2     5528.22     5224.28    252.16 o 
   1  17   2     2839.64     2830.71    190.52 o 
   2  17   2       75.20       69.04    103.12 o 
   3  17   2     4432.35     4593.42    179.17 o 
   4  17   2     2041.04     2208.05    152.02 o 
   5  17   2       21.13        8.69     77.75 o 
   6  17   2     2005.44     2665.43    352.40 o 
   7  17   2     1933.75     2141.28    295.11 o 
   8  17   2       94.25        0.00    134.18 o 
  -8  18   2     1415.39     1809.49    214.67 o 
  -7  18   2      973.57     1355.35    207.70 o 
  -6  18   2      123.94      107.41    116.29 o 
  -5  18   2     1914.71     2363.34    152.81 o 
  -4  18   2     4507.93     4560.84    183.26 o 
  -3  18   2      707.11      758.75    108.05 o 
  -2  18   2      238.15      119.51     79.65 o 
  -1  18   2      394.52      449.10     92.23 o 
   0  18   2      570.54      708.39    101.06 o 
   1  18   2     1125.68      960.20    155.76 o 
   2  18   2     2644.73     2385.86    189.42 o 
   3  18   2      399.91      381.83    165.09 o 
   4  18   2      406.77      313.34    239.44 o 
   5  18   2     1376.85     1257.22    141.44 o 
   6  18   2     1352.52     1724.34    470.12 o 
   7  18   2      559.78      269.51    286.68 o 
   8  18   2     1425.06     1535.11    253.10 o 
  -8  19   2      121.77      132.07    136.59 o 
  -7  19   2      320.13      211.82    127.32 o 
  -6  19   2      778.69      762.52    162.78 o 
  -5  19   2      899.45      921.21    125.06 o 
  -4  19   2       99.46      128.58     89.52 o 
  -3  19   2      716.92      632.83    108.90 o 
  -2  19   2      595.93      472.31    109.95 o 
  -1  19   2      260.27      227.74     89.53 o 
   0  19   2      727.80      879.54    155.73 o 
   1  19   2     1407.33     1673.03    188.55 o 
   2  19   2      310.71      346.69    131.01 o 
   3  19   2     1194.41     1012.78    161.01 o 
   4  19   2      819.50      914.72    263.30 o 
   5  19   2      132.03      122.06    114.26 o 
   6  19   2      602.68      415.94    167.26 o 
   7  19   2     1021.53      750.62    247.73 o 
  -7  20   2       40.42       85.86    133.58 o 
  -6  20   2       39.78        0.00    121.83 o 
  -5  20   2      178.74      220.81     98.50 o 
  -4  20   2      585.90      474.27    109.74 o 
  -3  20   2      153.39       72.43     86.58 o 
  -2  20   2       86.70      104.98    117.11 o 
  -1  20   2       55.23       65.74    105.54 o 
   0  20   2      636.59      628.26    153.74 o 
   1  20   2      268.67      140.18    116.75 o 
   2  20   2     1096.90     1132.35    171.81 o 
   3  20   2      516.58      468.25    211.98 o 
   4  20   2      130.31      179.37    160.47 o 
   5  20   2      468.68      535.67    392.30 o 
   6  20   2      447.62      356.82    240.60 o 
  -6  21   2       55.71       54.87    139.72 o 
  -5  21   2       25.32       13.72    113.10 o 
  -4  21   2      146.89      131.88    122.41 o 
  -3  21   2      271.95      217.59    126.82 o 
  -2  21   2       25.76        0.14    108.67 o 
  -1  21   2       34.83        0.00    107.80 o 
   0  21   2       87.66      101.57    115.86 o 
   1  21   2      222.57      124.52    122.39 o 
   2  21   2      144.33      195.33    188.74 o 
   3  21   2      131.50      155.70    125.40 o 
   4  21   2      274.49      300.76    128.28 o 
   5  21   2       68.39      175.32    159.45 o 
  -5  22   2        0.01        0.00    158.09 o 
  -4  22   2        3.87       28.08    114.45 o 
  -3  22   2        0.11      112.93    115.85 o 
  -2  22   2       13.43       83.11    123.22 o 
  -1  22   2        2.00       39.10    120.10 o 
   0  22   2       12.45        0.00    105.26 o 
   1  22   2        0.02       93.02    123.96 o 
   2  22   2       58.68      254.99    196.28 o 
   3  22   2       15.86       12.71    115.41 o 
   4  22   2        4.78      144.29    124.47 o 
  -3  23   2       58.23      116.22    127.96 o 
  -2  23   2      157.04      266.01    139.85 o 
  -1  23   2       14.38        0.00    118.69 o 
   0  23   2      290.77      270.30    145.85 o 
   1  23   2      151.51      240.69    127.34 o 
   2  23   2        4.13      132.61    133.14 o 
   3  23   2      228.19      282.88    272.47 o 
 -13   1   3      268.79      426.56    125.65 o 
 -12   1   3      152.90      119.51     88.50 o 
 -11   1   3       52.95        0.00     73.64 o 
 -10   1   3      220.03       43.74     72.00 o 
  -9   1   3       15.33       10.01     61.84 o 
  -8   1   3      863.68      970.59     90.14 o 
  -7   1   3      125.59      183.04     52.69 o 
  -6   1   3       64.57       14.78     34.77 o 
  -5   1   3       84.95       10.58     29.47 o 
  -4   1   3      192.13      200.37     40.22 o 
  -3   1   3       49.58       24.38     18.25 o 
  -2   1   3    13907.60    14487.07    236.44 o 
  -1   1   3     8222.11     8601.13    151.92 o 
   0   1   3       20.83       16.88     19.89 o 
   1   1   3    11193.52    11411.39    537.67 o 
   2   1   3    31153.41    33212.17    520.55 o 
   3   1   3      375.33      245.82     49.25 o 
   4   1   3      242.42      171.67     39.46 o 
   5   1   3     4376.35     4735.81    132.21 o 
   6   1   3     1156.60     1101.66     79.61 o 
   7   1   3      253.19      153.04     49.02 o 
   8   1   3       28.05       39.50     83.05 o 
   9   1   3       20.55       23.43     89.32 o 
  10   1   3      652.12      328.58    130.43 o 
  11   1   3      407.37      225.51    132.63 o 
  12   1   3       16.92       67.37    116.88 o 
 -13   2   3      379.53      430.35    127.59 o 
 -12   2   3      285.50      363.97    116.20 o 
 -11   2   3     1437.71     1525.29    171.16 o 
 -10   2   3      186.62       16.97     70.57 o 
  -9   2   3      282.44      241.80     77.96 o 
  -8   2   3    11056.39    11114.88    223.47 o 
  -7   2   3       69.17        3.85     45.67 o 
  -6   2   3     2702.48     2408.74     70.88 o 
  -5   2   3    10297.63    10091.18    136.79 o 
  -4   2   3     1125.67     1015.18     34.72 o 
  -3   2   3    17832.46    18055.51    225.70 o 
  -2   2   3      916.69      944.02     29.02 o 
  -1   2   3    28524.45    30748.77    285.07 o 
   0   2   3     5492.22     5915.88     98.06 o 
   1   2   3    52262.50    56958.58   1051.59 o 
   2   2   3     1650.95     1572.49     58.41 o 
   3   2   3       26.65        0.68     24.23 o 
   4   2   3    12685.89    12194.16    208.46 o 
   5   2   3    12241.92    12573.15    227.19 o 
   6   2   3      920.77      872.70     76.96 o 
   7   2   3     4999.32     4819.00    152.53 o 
   8   2   3     3994.86     3877.94    392.23 o 
   9   2   3      342.57      185.56    115.41 o 
  10   2   3      858.02      996.09    169.79 o 
  11   2   3     2047.98     2012.75    219.59 o 
  12   2   3       19.17       21.09    124.73 o 
 -13   3   3     1305.97     1294.97    167.38 o 
 -12   3   3     1052.86      846.67    134.64 o 
 -11   3   3       31.39        0.00     88.71 o 
 -10   3   3     1772.26     1708.04    129.11 o 
  -9   3   3      464.08      351.80     81.32 o 
  -8   3   3      168.50      173.02     65.21 o 
  -7   3   3      846.15      916.04     57.81 o 
  -6   3   3     1729.78     1465.35     63.18 o 
  -5   3   3      418.04      431.78     32.45 o 
  -4   3   3     1335.57     1186.70     39.10 o 
  -3   3   3     6546.81     6615.52    107.73 o 
  -2   3   3     5182.31     5211.91     69.14 o 
  -1   3   3    28003.76    29007.75    275.53 o 
   0   3   3     1117.70     1268.06     38.30 o 
   1   3   3      180.70      244.94     25.66 o 
   2   3   3    12351.30    12320.67    216.23 o 
   3   3   3     5026.34     4591.61    112.90 o 
   4   3   3     1954.86     1939.95     84.45 o 
   5   3   3      397.08      429.94     58.75 o 
   6   3   3     5820.56     5779.95    158.79 o 
   7   3   3      198.19      299.82    101.77 o 
   8   3   3       50.62       28.32     84.99 o 
   9   3   3     2574.98     2419.56    210.39 o 
  10   3   3     4182.41     3711.16    236.58 o 
  11   3   3      409.72      389.25    148.68 o 
  12   3   3      650.32      481.85    157.60 o 
 -13   4   3      427.02      444.95    132.02 o 
 -12   4   3      233.08      358.82    116.66 o 
 -11   4   3     2119.93     2351.87    181.10 o 
 -10   4   3       10.83        0.00     75.05 o 
  -9   4   3     1361.55     1366.85    135.53 o 
  -8   4   3    12826.79    13346.82    248.17 o 
  -7   4   3     1775.04     1667.55     71.31 o 
  -6   4   3     2675.37     2428.40     76.26 o 
  -5   4   3    11669.73    11222.20    129.42 o 
  -4   4   3     2410.48     2133.17     52.03 o 
  -3   4   3     1377.39     1337.33     37.98 o 
  -2   4   3     7798.53     7629.38    124.41 o 
  -1   4   3    15319.41    15461.36    385.80 o 
   0   4   3     2207.50     2310.82     65.84 o 
   1   4   3     5643.13     5621.23     93.58 o 
   2   4   3     1805.92     1769.33     52.48 o 
   3   4   3       71.79       73.00     29.99 o 
   4   4   3    21416.80    21330.39    273.74 o 
   5   4   3     9822.71    10048.44    182.58 o 
   6   4   3      127.13       58.12     43.71 o 
   7   4   3     9410.65     9211.92    222.57 o 
   8   4   3     6905.97     6474.09    268.40 o 
   9   4   3      102.55       82.17    101.69 o 
  10   4   3     2498.35     2751.46    228.23 o 
  11   4   3     2898.12     3167.37    233.76 o 
  12   4   3      208.33      158.14    134.19 o 
 -13   5   3     2026.76     2348.36    200.49 o 
 -12   5   3     2692.35     2787.30    243.54 o 
 -11   5   3        0.43        0.00     83.88 o 
 -10   5   3     4328.28     4273.97    194.96 o 
  -9   5   3     5378.87     5477.31    207.45 o 
  -8   5   3     1306.58     1620.38    132.28 o 
  -7   5   3     7791.22     7631.00    163.05 o 
  -6   5   3    17279.17    17294.47    382.93 o 
  -5   5   3      714.39      740.28     47.43 o 
  -4   5   3    26433.46    26082.49    396.99 o 
  -3   5   3    27382.71    27809.84    635.20 o 
  -2   5   3     1629.15     1687.19     56.60 o 
  -1   5   3    26605.31    27953.66    484.30 o 
   0   5   3    63543.89    63372.70    562.83 o 
   1   5   3       87.37      113.92     28.88 o 
   2   5   3    28410.15    29006.27    275.82 o 
   3   5   3    33076.16    32544.50    312.45 o 
   4   5   3     3973.16     3746.97    105.36 o 
   5   5   3     5540.06     5234.58    151.57 o 
   6   5   3     9743.26     9384.82    204.21 o 
   7   5   3     4582.22     4385.26    142.79 o 
   8   5   3     3842.43     3430.28    168.41 o 
   9   5   3     7602.06     6953.71    295.11 o 
  10   5   3     3285.32     3211.43    223.05 o 
  11   5   3       19.53       34.38    112.22 o 
  12   5   3     2379.32     2734.59    255.51 o 
 -13   6   3      273.05      328.44    123.37 o 
 -12   6   3      356.70      486.84    122.22 o 
 -11   6   3     4156.93     4445.93    210.28 o 
 -10   6   3      125.32       64.08     86.26 o 
  -9   6   3      893.50      900.74    135.25 o 
  -8   6   3     5940.80     6074.47    336.96 o 
  -7   6   3     7398.03     6994.09    161.55 o 
  -6   6   3      483.46      449.57     42.99 o 
  -5   6   3    11812.98    11611.43    201.73 o 
  -4   6   3     8692.42     8480.07    128.28 o 
  -3   6   3       39.46       35.33     24.87 o 
  -2   6   3    35271.56    35810.13    677.75 o 
  -1   6   3    19669.57    19713.49    273.00 o 
   0   6   3     4640.21     4698.93     92.22 o 
   1   6   3    29543.63    30693.63    282.79 o 
   2   6   3    12258.07    12113.64    155.27 o 
   3   6   3     5533.59     5746.63    108.41 o 
   4   6   3     8813.83     8619.74    141.75 o 
   5   6   3    11043.08    10576.42    196.53 o 
   6   6   3        9.68        4.22     44.17 o 
   7   6   3     6723.48     6440.50    172.87 o 
   8   6   3     5069.03     4823.95    195.42 o 
   9   6   3       99.65       99.71     88.70 o 
  10   6   3     2575.64     2734.85    237.40 o 
  11   6   3     2326.93     2388.62    229.12 o 
  12   6   3      321.37      247.98    148.44 o 
 -12   7   3     4059.49     4006.81    258.05 o 
 -11   7   3       28.44       44.65     95.37 o 
 -10   7   3     8842.80     9292.32    379.59 o 
  -9   7   3     3028.82     3006.99    163.04 o 
  -8   7   3      699.60      664.42    102.10 o 
  -7   7   3     5768.75     6158.85    157.05 o 
  -6   7   3     6160.39     6302.02    121.65 o 
  -5   7   3        2.10       15.02     30.60 o 
  -4   7   3    57472.84    60055.21    823.33 o 
  -3   7   3     8154.24     7970.01    180.50 o 
  -2   7   3     5559.56     5846.86    100.30 o 
  -1   7   3    13306.81    13687.59    211.50 o 
   0   7   3    31674.96    31797.62    330.14 o 
   1   7   3     5788.31     6008.98     95.50 o 
   2   7   3    14207.91    14777.36    179.13 o 
   3   7   3    25618.58    26049.00    275.47 o 
   4   7   3    15730.81    15962.47    220.68 o 
   5   7   3     1680.53     1629.35     90.37 o 
   6   7   3     5901.47     6182.50    160.62 o 
   7   7   3     7666.41     7750.85    190.89 o 
   8   7   3     4952.52     4998.88    165.55 o 
   9   7   3     3114.44     3188.93    174.32 o 
  10   7   3     2524.12     2725.29    219.77 o 
  11   7   3        4.65       14.02    119.63 o 
  12   7   3     4824.04     4725.66    473.38 o 
 -12   8   3      792.60      968.37    148.60 o 
 -11   8   3     5754.20     5980.41    242.82 o 
 -10   8   3      121.00      210.88    117.73 o 
  -9   8   3     4620.97     4507.88    196.50 o 
  -8   8   3      969.49     1001.52    117.36 o 
  -7   8   3     2583.82     2457.67    137.65 o 
  -6   8   3      483.71      586.73     66.76 o 
  -5   8   3    16647.19    17044.44    265.55 o 
  -4   8   3    19696.78    20140.10    603.57 o 
  -3   8   3    14388.71    16019.63    192.00 o 
  -2   8   3    25167.99    24584.89    338.32 o 
  -1   8   3    17195.02    16512.77    203.58 o 
   0   8   3      184.42      278.92     39.54 o 
   1   8   3    30401.15    31488.65    296.13 o 
   2   8   3    14213.40    14338.23    179.11 o 
   3   8   3       48.18       20.39     31.53 o 
   4   8   3    10841.00    10915.76    168.51 o 
   5   8   3    16897.73    17388.57    232.61 o 
   6   8   3       76.01       39.63     52.26 o 
   7   8   3     2123.49     2148.47    123.37 o 
   8   8   3     5668.44     5273.75    172.34 o 
   9   8   3        8.73       29.69     81.14 o 
  10   8   3     2638.06     2575.26    184.24 o 
  11   8   3     3849.62     3751.05    246.73 o 
 -12   9   3     3054.28     3505.11    214.09 o 
 -11   9   3       29.09       89.52    101.87 o 
 -10   9   3     6126.10     6184.79    314.48 o 
  -9   9   3     2895.16     3015.07    168.90 o 
  -8   9   3       15.31        0.00     69.82 o 
  -7   9   3     1321.67     1409.32    101.64 o 
  -6   9   3     5493.77     5310.02    119.83 o 
  -5   9   3      166.73      204.87     44.44 o 
  -4   9   3    24845.35    25732.30    433.39 o 
  -3   9   3     5188.96     4969.84    102.28 o 
  -2   9   3      149.22      113.98     46.24 o 
  -1   9   3      480.66      413.86     63.50 o 
   0   9   3    20594.04    21221.29    258.55 o 
   1   9   3     7808.90     8287.57    121.45 o 
   2   9   3     2191.81     2256.32     78.08 o 
   3   9   3    18512.14    18625.83    226.87 o 
   4   9   3     8049.40     8096.06    146.40 o 
   5   9   3      223.07      212.18     49.98 o 
   6   9   3     3353.11     3355.03    124.40 o 
   7   9   3     4692.65     4665.47    155.60 o 
   8   9   3      485.15      690.83     96.88 o 
   9   9   3     5405.03     5623.98    266.05 o 
  10   9   3     1038.63      949.01    140.88 o 
  11   9   3      103.85       72.77    130.17 o 
 -12  10   3     1046.61     1440.23    333.85 o 
 -11  10   3     4420.79     4965.07    298.39 o 
 -10  10   3      542.97      670.67    123.68 o 
  -9  10   3     2936.06     2811.35    173.01 o 
  -8  10   3     4596.91     4704.95    160.67 o 
  -7  10   3     3370.72     3126.93    127.25 o 
  -6  10   3     1381.90     1302.56     95.79 o 
  -5  10   3    19305.97    19206.91    602.77 o 
  -4  10   3    15607.72    15802.82    207.78 o 
  -3  10   3     1459.76     1582.26     67.03 o 
  -2  10   3     8644.53     8105.13    185.02 o 
  -1  10   3    26281.90    27289.56    366.99 o 
   0  10   3      123.24      111.75     39.72 o 
   1  10   3    23208.94    23590.83    262.64 o 
   2  10   3    14028.02    14359.20    186.12 o 
   3  10   3       30.28        0.00     33.56 o 
   4  10   3    15891.25    16778.21    226.47 o 
   5  10   3     6304.00     5829.88    132.92 o 
   6  10   3      481.27      322.70     59.01 o 
   7  10   3     2295.53     2242.75    129.89 o 
   8  10   3     9632.85     9445.19    232.63 o 
   9  10   3       80.05       74.77     90.57 o 
  10  10   3     1834.42     1908.98    179.09 o 
  11  10   3     2259.89     2711.46    233.88 o 
 -11  11   3       63.06       30.15    124.38 o 
 -10  11   3     3040.84     2828.09    224.15 o 
  -9  11   3     4242.44     3933.62    309.11 o 
  -8  11   3      312.56      349.29     80.41 o 
  -7  11   3     2635.28     2423.21    162.81 o 
  -6  11   3     4855.24     5099.31    218.51 o 
  -5  11   3        4.87       22.94     41.49 o 
  -4  11   3     1776.54     1724.92     77.05 o 
  -3  11   3     6868.52     6640.65    124.84 o 
  -2  11   3     1682.99     1645.79     61.75 o 
  -1  11   3     3694.72     3588.23     95.87 o 
   0  11   3     9693.47     9991.58    171.44 o 
   1  11   3     3566.20     3534.86    122.36 o 
   2  11   3      870.51      970.05     56.55 o 
   3  11   3     6513.64     6221.65    137.87 o 
   4  11   3      923.79      860.79     68.00 o 
   5  11   3      130.36       94.96     47.74 o 
   6  11   3     1958.96     1975.98     96.50 o 
   7  11   3     2591.00     2477.26    164.71 o 
   8  11   3       22.25       62.08     74.88 o 
   9  11   3     3238.46     3090.00    175.08 o 
  10  11   3      610.05      748.15    141.29 o 
  11  11   3      148.27       66.80    110.27 o 
 -11  12   3     1231.40     1409.46    207.84 o 
 -10  12   3      127.44       61.15    122.26 o 
  -9  12   3      194.42      186.33    117.13 o 
  -8  12   3     3840.91     3725.41    172.14 o 
  -7  12   3      220.10      117.42     76.76 o 
  -6  12   3      687.47      475.41     84.65 o 
  -5  12   3     3035.58     2851.30    110.80 o 
  -4  12   3      501.66      400.58     87.07 o 
  -3  12   3      330.13      217.37     68.14 o 
  -2  12   3      925.05      958.15    104.86 o 
  -1  12   3     1322.40     1435.80    122.86 o 
   0  12   3      457.43      393.05     56.02 o 
   1  12   3     1273.26     1226.65     79.35 o 
   2  12   3     2089.10     2084.54     74.01 o 
   3  12   3      398.80      328.07     49.76 o 
   4  12   3     2615.45     2434.60     91.66 o 
   5  12   3     1593.11     1727.84     92.63 o 
   6  12   3      555.49      508.11     71.40 o 
   7  12   3      805.90      760.64     95.97 o 
   8  12   3     1384.35     1300.36    181.05 o 
   9  12   3        1.27      119.14    104.18 o 
  10  12   3       64.09      114.81    100.29 o 
 -11  13   3       23.69       21.18    137.50 o 
 -10  13   3      661.52      502.63    150.88 o 
  -9  13   3      777.28      715.51    154.73 o 
  -8  13   3      195.49      140.35     81.41 o 
  -7  13   3      464.49      164.05     90.32 o 
  -6  13   3      762.61      803.62    145.68 o 
  -5  13   3        6.07        0.00     52.88 o 
  -4  13   3      663.04      815.67    169.54 o 
  -3  13   3     2694.42     2372.64    115.79 o 
  -2  13   3      101.95        2.16     42.73 o 
  -1  13   3     6838.71     6559.13    184.40 o 
   0  13   3     7428.75     7267.42    154.47 o 
   1  13   3        9.35        0.00     40.81 o 
   2  13   3     1434.89     1532.39     88.07 o 
   3  13   3      931.57     1014.31     98.90 o 
   4  13   3       96.72       46.29     56.08 o 
   5  13   3      298.86      228.74     69.14 o 
   6  13   3      822.57      793.27     80.09 o 
   7  13   3       49.85        0.14     68.51 o 
   8  13   3        3.58       33.74     76.15 o 
   9  13   3       52.06       38.21     95.59 o 
  10  13   3      144.71      125.61    111.99 o 
 -10  14   3      154.70      175.89    134.22 o 
  -9  14   3       42.04       45.94    118.00 o 
  -8  14   3       41.05       58.46     80.81 o 
  -7  14   3       90.30       95.30     82.14 o 
  -6  14   3       31.17        0.00     66.81 o 
  -5  14   3       84.02        8.41     56.87 o 
  -4  14   3       18.63        0.00     47.65 o 
  -3  14   3       14.86        0.93     48.08 o 
  -2  14   3      737.42      630.32     74.19 o 
  -1  14   3      462.39      361.87     96.02 o 
   0  14   3      136.85      129.40     67.89 o 
   1  14   3      765.91      543.94     74.12 o 
   2  14   3       76.00        1.21     51.65 o 
   3  14   3        9.86        0.00     50.92 o 
   4  14   3       34.12        0.00     54.68 o 
   5  14   3      397.69      434.62     81.43 o 
   6  14   3       42.18       25.97     82.50 o 
   7  14   3        1.54        0.00     81.19 o 
   8  14   3        0.63        0.14     87.19 o 
   9  14   3        4.17       10.92    121.76 o 
  10  14   3        3.58        0.14    138.77 o 
 -10  15   3        2.82        2.48    123.95 o 
  -9  15   3       90.59       82.53    120.68 o 
  -8  15   3       11.01        0.00     82.24 o 
  -7  15   3       29.07       16.08     74.79 o 
  -6  15   3       16.35        0.00     71.20 o 
  -5  15   3      203.87      177.97     78.07 o 
  -4  15   3        4.33        0.00     54.53 o 
  -3  15   3        2.54        7.83     54.69 o 
  -2  15   3       13.50        0.00     49.76 o 
  -1  15   3      374.12      469.79     96.66 o 
   0  15   3       41.63       29.51     61.79 o 
   1  15   3      411.58      250.88    123.44 o 
   2  15   3       17.87        4.56     50.62 o 
   3  15   3      143.26       27.85     58.21 o 
   4  15   3       51.64       36.59     61.82 o 
   5  15   3        2.06        0.00     63.62 o 
   6  15   3       44.40        0.00     83.96 o 
   7  15   3       10.79        0.00     86.60 o 
   8  15   3       29.86        0.00    115.77 o 
   9  15   3      112.80        0.00    201.86 o 
 -10  16   3      103.04      138.67    142.05 o 
  -9  16   3        3.31        0.00    115.98 o 
  -8  16   3      498.11      344.29    105.08 o 
  -7  16   3      126.77      135.64     93.07 o 
  -6  16   3       56.94       44.11     73.04 o 
  -5  16   3      909.74      786.38     91.17 o 
  -4  16   3       13.53       17.67     60.49 o 
  -3  16   3      483.39      373.20     77.41 o 
  -2  16   3     1122.03     1142.29    117.44 o 
  -1  16   3     5663.94     5876.96    195.14 o 
   0  16   3      162.93      225.89    100.93 o 
   1  16   3     2367.84     2208.47    223.73 o 
   2  16   3      777.84      658.75    106.15 o 
   3  16   3       89.93       97.24     64.80 o 
   4  16   3        5.20       21.63     66.88 o 
   5  16   3      544.43      383.11     84.26 o 
   6  16   3       64.80        0.00    122.47 o 
   7  16   3      227.50      286.24    253.92 o 
   8  16   3      174.16        3.83    125.07 o 
   9  16   3      165.69      104.53    220.48 o 
  -9  17   3     1096.12     1030.49    184.31 o 
  -8  17   3      210.93      175.55    105.01 o 
  -7  17   3      697.77      804.55    132.67 o 
  -6  17   3     2731.70     2765.62    192.12 o 
  -5  17   3      319.74      338.43     79.16 o 
  -4  17   3     1868.17     1763.25    122.93 o 
  -3  17   3     1361.08     1499.79    134.83 o 
  -2  17   3     2374.19     2327.87    125.75 o 
  -1  17   3     4923.70     5219.92    158.97 o 
   0  17   3    12711.15    13542.44    302.30 o 
   1  17   3      490.25      539.57    171.07 o 
   2  17   3     2058.47     2342.99    201.66 o 
   3  17   3     1446.46     1592.66    242.91 o 
   4  17   3      786.43      923.02    125.00 o 
   5  17   3        5.77       33.60     87.82 o 
   6  17   3     1670.49     1703.09    364.77 o 
   7  17   3      152.84        1.51    124.27 o 
   8  17   3      151.28       46.95    142.17 o 
  -8  18   3     1753.88     1863.60    208.33 o 
  -7  18   3      753.22      653.38    172.56 o 
  -6  18   3      516.25      669.14    146.42 o 
  -5  18   3     3634.79     3815.31    173.64 o 
  -4  18   3      484.07      518.78    102.45 o 
  -3  18   3      122.70       33.17     80.32 o 
  -2  18   3     1035.06     1317.48    130.29 o 
  -1  18   3     6032.40     5508.63    195.38 o 
   0  18   3      184.75      147.51    144.83 o 
   1  18   3     2148.53     2109.81    203.82 o 
   2  18   3     1165.26     1080.23    221.09 o 
   3  18   3      177.92       63.38    110.14 o 
   4  18   3       84.22       57.78    101.23 o 
   5  18   3     3283.26     3437.84    228.42 o 
   6  18   3       12.84        0.00    132.24 o 
   7  18   3      550.32      379.92    330.38 o 
   8  18   3      452.20      230.02    246.31 o 
  -8  19   3       43.67      122.69    136.61 o 
  -7  19   3      954.30     1035.76    181.36 o 
  -6  19   3     1712.54     1863.59    365.65 o 
  -5  19   3      164.60      266.33    127.51 o 
  -4  19   3     1494.07     1790.75    162.60 o 
  -3  19   3     2126.83     2065.80    151.13 o 
  -2  19   3      912.20      630.94    107.54 o 
  -1  19   3     3113.31     2859.51    160.53 o 
   0  19   3     2286.43     2709.74    211.94 o 
   1  19   3       47.23        0.00    100.01 o 
   2  19   3      920.83      858.83    149.20 o 
   3  19   3     2013.24     2260.08    217.48 o 
   4  19   3     1076.92      955.86    160.55 o 
   5  19   3      553.41      749.24    241.96 o 
   6  19   3     2085.51     1732.44    344.58 o 
   7  19   3      416.44      304.62    250.25 o 
  -7  20   3      906.59      943.73    179.93 o 
  -6  20   3      412.02      301.51    154.35 o 
  -5  20   3     2937.88     3143.24    229.48 o 
  -4  20   3     1876.90     1797.18    155.90 o 
  -3  20   3       26.40       87.59     85.50 o 
  -2  20   3     2630.09     2765.59    164.22 o 
  -1  20   3     1047.23     1081.36    170.42 o 
   0  20   3       44.08      101.94    114.24 o 
   1  20   3     1960.23     2291.67    222.30 o 
   2  20   3     2172.37     2335.23    304.49 o 
   3  20   3       26.16      115.62    115.78 o 
   4  20   3     3276.00     3007.19    219.79 o 
   5  20   3     2508.95     3132.54    237.74 o 
   6  20   3        0.31        0.00    187.04 o 
  -6  21   3     1557.28     1774.85    224.15 o 
  -5  21   3      285.15      276.24    130.43 o 
  -4  21   3     1755.98     1764.78    159.35 o 
  -3  21   3     2090.74     2186.36    158.03 o 
  -2  21   3      208.45      316.28    128.84 o 
  -1  21   3     1207.01     1601.83    194.94 o 
   0  21   3     2791.44     3081.30    322.50 o 
   1  21   3      627.69      567.58    254.87 o 
   2  21   3     1159.76     1090.63    324.87 o 
   3  21   3     3474.30     3515.37    240.84 o 
   4  21   3     1071.19     1155.29    280.83 o 
   5  21   3      443.70      493.86    396.99 o 
  -5  22   3     2659.09     2513.99    497.17 o 
  -4  22   3     1122.22     1329.46    203.28 o 
  -3  22   3      398.22      491.97    152.86 o 
  -2  22   3     2441.15     2743.26    244.93 o 
  -1  22   3     1630.95     1813.38    209.35 o 
   0  22   3        2.98      117.07    114.31 o 
   1  22   3     3481.23     3397.61    229.53 o 
   2  22   3     2317.37     2434.75    570.43 o 
   3  22   3       10.30       89.48    122.35 o 
   4  22   3     1788.88     1903.54    318.15 o 
  -3  23   3     1577.53     1720.22    214.30 o 
  -2  23   3        2.60        0.00    119.44 o 
  -1  23   3      907.85     1195.95    231.29 o 
   0  23   3     2211.96     2318.77    233.48 o 
   1  23   3      661.86      618.13    226.19 o 
   2  23   3      579.10      857.86    185.07 o 
 -13   0   4     1484.92     1572.26    204.25 o 
 -12   0   4     3666.22     3662.18    236.21 o 
 -11   0   4     3048.99     3137.98    212.60 o 
 -10   0   4     2021.53     1958.64    242.50 o 
  -9   0   4    20541.59    21547.52    486.03 o 
  -8   0   4     8417.33     8113.18    264.89 o 
  -7   0   4      941.55     1052.66    111.24 o 
  -6   0   4     3924.14     3383.27    190.98 o 
  -5   0   4      311.07      227.95     52.48 o 
  -4   0   4     8293.00     9349.10    198.18 o 
  -3   0   4     1436.28     1441.71     68.59 o 
  -2   0   4   114105.13   124155.90   2115.90 o 
  -1   0   4    49049.24    51722.66    942.41 o 
   0   0   4    63870.38    65218.15   1137.20 o 
   1   0   4    23534.11    25272.68    525.24 o 
   2   0   4    25890.75    26732.30    564.66 o 
   3   0   4     9585.15     9831.61    307.48 o 
   4   0   4    25276.75    26718.71    639.28 o 
   5   0   4       71.30       72.32     85.09 o 
   6   0   4     4645.57     4168.79    273.97 o 
   7   0   4    10202.30    10289.79    473.79 o 
   8   0   4     1063.28     1268.91    221.57 o 
   9   0   4       52.30      235.43    145.31 o 
  10   0   4     8142.07     8160.34    482.15 o 
  11   0   4      911.48     1079.16    250.79 o 
  12   0   4      497.05      824.42    276.21 o 
 -13   1   4     4092.79     4171.93    221.75 o 
 -12   1   4      649.79      873.87    117.60 o 
 -11   1   4     1952.71     2087.03    143.37 o 
 -10   1   4     7024.23     7393.19    204.63 o 
  -9   1   4     5059.87     5080.21    163.24 o 
  -8   1   4     3541.05     3518.66    127.34 o 
  -7   1   4    18842.30    18351.78    272.93 o 
  -6   1   4     3368.83     2817.61     87.92 o 
  -5   1   4      275.33      122.78     34.74 o 
  -4   1   4    59391.32    60619.79    630.32 o 
  -3   1   4    37742.81    40451.53    378.74 o 
  -2   1   4     7452.60     7791.21    537.88 o 
  -1   1   4    42068.94    42710.98    653.49 o 
   0   1   4      660.48      862.59     68.51 o 
   1   1   4     7027.30     7370.07    158.82 o 
   2   1   4     4280.52     3628.42    114.76 o 
   3   1   4    13495.77    13824.07    270.96 o 
   4   1   4      927.42     1136.13     76.74 o 
   5   1   4    23307.09    24493.38    584.97 o 
   6   1   4     1846.51     1626.79     92.68 o 
   7   1   4     1844.18     1756.68    117.03 o 
   8   1   4     3686.24     3446.24    205.18 o 
   9   1   4    12110.31    12250.83    499.48 o 
  10   1   4     1294.45     1519.04    188.91 o 
  11   1   4     1647.33     1517.02    204.60 o 
  12   1   4     3764.04     4185.73    284.36 o 
 -13   2   4      457.73      453.91    127.95 o 
 -12   2   4     1491.35     1732.80    143.77 o 
 -11   2   4      884.35     1030.75    125.31 o 
 -10   2   4      775.42      591.83     96.16 o 
  -9   2   4    13587.50    13833.39    265.62 o 
  -8   2   4     8810.50     8693.49    194.38 o 
  -7   2   4       52.21       36.43     44.38 o 
  -6   2   4     9635.40     9231.27    202.48 o 
  -5   2   4    24921.94    26032.38    227.01 o 
  -4   2   4     2251.57     2172.82     49.33 o 
  -3   2   4     7245.39     7243.13    136.66 o 
  -2   2   4    78204.45    84756.47   3900.74 o 
  -1   2   4     6039.28     6146.01    190.91 o 
   0   2   4      139.67      111.00     48.73 o 
   1   2   4    39227.41    39720.20   1783.41 o 
   2   2   4    10143.62    10778.13    176.75 o 
   3   2   4    18566.39    19444.43    275.93 o 
   4   2   4    34731.58    36727.20    456.54 o 
   5   2   4     1953.04     1865.65     94.04 o 
   6   2   4     7257.62     7273.14    183.27 o 
   7   2   4    15159.41    15144.61    290.59 o 
   8   2   4     3591.56     3704.06    319.44 o 
   9   2   4      583.56      844.09    222.18 o 
  10   2   4     7175.88     6874.80    316.38 o 
  11   2   4      699.66      763.01    164.88 o 
  12   2   4      227.27      290.08    152.34 o 
 -13   3   4      927.62     1208.61    163.78 o 
 -12   3   4      105.41       54.72    100.57 o 
 -11   3   4      407.85      291.28     88.80 o 
 -10   3   4     3500.21     3365.79    146.57 o 
  -9   3   4      424.47      375.88     77.44 o 
  -8   3   4     5157.40     5068.75    150.66 o 
  -7   3   4     7875.74     7701.05    135.18 o 
  -6   3   4     4411.94     4464.79     76.83 o 
  -5   3   4    12507.03    12853.11    146.24 o 
  -4   3   4    23886.98    25411.99    327.67 o 
  -3   3   4    13409.41    13507.15    145.00 o 
  -2   3   4    21862.76    23072.18    429.90 o 
  -1   3   4    20330.64    19959.64    384.82 o 
   0   3   4    49644.43    52722.37    856.87 o 
   1   3   4     1191.11     1101.63     65.75 o 
   2   3   4    32362.62    33826.86    399.26 o 
   3   3   4     6536.26     6479.05    142.15 o 
   4   3   4     2390.30     2330.91     95.44 o 
   5   3   4     6734.04     6479.45    168.45 o 
   6   3   4     5735.15     5847.17    166.36 o 
   7   3   4       58.20       45.33     59.56 o 
   8   3   4     4007.94     4133.48    222.55 o 
   9   3   4     6494.82     6318.82    285.08 o 
  10   3   4      174.33       35.58    112.60 o 
  11   3   4     1059.04     1362.10    198.05 o 
  12   3   4      829.62      690.79    170.51 o 
 -13   4   4        9.48       39.52    104.00 o 
 -12   4   4      904.55     1094.64    142.51 o 
 -11   4   4     1657.10     1703.87    158.16 o 
 -10   4   4      186.30       73.86     74.33 o 
  -9   4   4     4308.93     4180.85    146.82 o 
  -8   4   4     8257.95     8274.50    188.97 o 
  -7   4   4      510.47      510.97     68.64 o 
  -6   4   4     4319.35     4292.75     79.38 o 
  -5   4   4    26464.51    27080.50    320.50 o 
  -4   4   4     5398.44     5352.05     81.42 o 
  -3   4   4    18207.28    17742.04    176.46 o 
  -2   4   4    19234.59    20112.28    469.47 o 
  -1   4   4     9667.63     9651.65    131.57 o 
   0   4   4    11007.84    10883.86    226.20 o 
   1   4   4    44851.50    45840.19    433.63 o 
   2   4   4     1151.58     1041.82     58.51 o 
   3   4   4     4775.57     4537.19    120.48 o 
   4   4   4    16072.23    16002.02    263.38 o 
   5   4   4     2386.30     2082.28    139.17 o 
   6   4   4     1159.56     1168.21    125.66 o 
   7   4   4     6380.15     6203.33    186.99 o 
   8   4   4     5696.72     5740.31    259.25 o 
   9   4   4     1851.12     1694.99    187.04 o 
  10   4   4     2594.49     2764.41    242.11 o 
  11   4   4      619.08      620.59    163.38 o 
  12   4   4       25.74        0.00    123.59 o 
 -13   5   4      978.84      977.06    154.18 o 
 -12   5   4      280.61      163.71    114.64 o 
 -11   5   4        4.59       57.70     87.99 o 
 -10   5   4     3998.87     3913.32    185.27 o 
  -9   5   4      775.31      614.99    104.57 o 
  -8   5   4      455.50      436.69     72.32 o 
  -7   5   4      850.46      847.35     65.53 o 
  -6   5   4      248.52      178.10     33.05 o 
  -5   5   4      591.77      519.24     38.94 o 
  -4   5   4      358.52      411.74     39.99 o 
  -3   5   4      637.88      633.33     32.67 o 
  -2   5   4      962.08      977.92     66.57 o 
  -1   5   4    11484.39    11541.04    149.57 o 
   0   5   4     1598.50     1685.95     49.90 o 
   1   5   4     2264.25     2277.42     64.35 o 
   2   5   4    12276.75    12520.02    176.53 o 
   3   5   4     3465.12     3147.81    103.86 o 
   4   5   4     3838.43     3715.71    122.58 o 
   5   5   4     1470.06     1451.69     94.90 o 
   6   5   4      601.37      477.37     75.29 o 
   7   5   4      234.70       62.01     65.88 o 
   8   5   4     2794.82     3011.55    269.82 o 
   9   5   4      845.27      907.94    224.22 o 
  10   5   4      128.36      140.61    153.47 o 
  11   5   4      816.76      812.74    170.66 o 
  12   5   4      143.14       75.47    133.31 o 
 -13   6   4       15.28      189.92    159.50 o 
 -12   6   4      227.19      125.87    110.27 o 
 -11   6   4      806.02      695.19    126.26 o 
 -10   6   4      183.43       62.30     89.96 o 
  -9   6   4      135.15       17.09     71.34 o 
  -8   6   4     1365.48     1370.95    173.41 o 
  -7   6   4      782.17      651.50     71.25 o 
  -6   6   4      312.44      219.88     56.20 o 
  -5   6   4       93.31       14.21     29.55 o 
  -4   6   4       43.08        4.87     25.54 o 
  -3   6   4     5012.99     4951.60    112.15 o 
  -2   6   4      149.29       54.44     22.71 o 
  -1   6   4      554.61      455.28     58.07 o 
   0   6   4     3013.52     2912.88     66.56 o 
   1   6   4    10285.68    10840.63    157.61 o 
   2   6   4      503.95      424.03     44.50 o 
   3   6   4     3246.88     3189.35     84.48 o 
   4   6   4     1674.61     1704.90     82.52 o 
   5   6   4        1.57        0.41     40.13 o 
   6   6   4       87.11       25.15     47.49 o 
   7   6   4       44.30        5.71     69.86 o 
   8   6   4     1015.48     1056.35    151.88 o 
   9   6   4     1442.31     1380.62    191.32 o 
  10   6   4      529.50      344.67    138.46 o 
  11   6   4        4.55        0.00    106.99 o 
 -12   7   4       46.69       24.88    100.06 o 
 -11   7   4       15.89       19.05     92.13 o 
 -10   7   4       31.40        7.24     87.46 o 
  -9   7   4      237.78       89.95     80.98 o 
  -8   7   4        5.05        0.00     63.46 o 
  -7   7   4     1320.07     1268.24     89.30 o 
  -6   7   4      215.50      143.02     40.41 o 
  -5   7   4      368.57      271.29     41.42 o 
  -4   7   4       22.40        2.88     27.75 o 
  -3   7   4     1944.19     2045.34     82.17 o 
  -2   7   4      672.36      602.37     71.40 o 
  -1   7   4     2389.23     2548.84     94.72 o 
   0   7   4     5234.47     5303.75    134.43 o 
   1   7   4      514.72      494.00     46.99 o 
   2   7   4      661.04      565.52     51.97 o 
   3   7   4     3348.40     3199.99     87.58 o 
   4   7   4       69.41       25.02     41.01 o 
   5   7   4      209.51       83.10     48.44 o 
   6   7   4      166.25       74.09     53.82 o 
   7   7   4      544.92      489.50     82.12 o 
   8   7   4        9.88        0.00     73.35 o 
   9   7   4      279.78      147.80    109.42 o 
  10   7   4      452.09      144.67    118.20 o 
  11   7   4      111.85       48.84    122.48 o 
 -12   8   4      159.11      150.66    134.35 o 
 -11   8   4      510.29      382.04    114.65 o 
 -10   8   4        5.74       15.43     89.11 o 
  -9   8   4       45.38        0.00     72.92 o 
  -8   8   4     8488.31     8407.93    316.85 o 
  -7   8   4     1459.16     1459.66     98.15 o 
  -6   8   4      291.09      247.63     51.10 o 
  -5   8   4     4652.03     4533.07    135.31 o 
  -4   8   4     6013.08     6189.35    116.78 o 
  -3   8   4     2124.74     2403.48    107.05 o 
  -2   8   4     9357.02    10085.34    325.19 o 
  -1   8   4     6361.72     6307.02    161.25 o 
   0   8   4       53.44       18.74     37.36 o 
   1   8   4     2576.47     2322.15     64.54 o 
   2   8   4      125.88      106.85     34.64 o 
   3   8   4     1492.49     1605.89     68.79 o 
   4   8   4      490.38      370.53     50.64 o 
   5   8   4      113.09       23.94     48.50 o 
   6   8   4      872.37      631.10     81.37 o 
   7   8   4     2727.44     2654.94    126.79 o 
   8   8   4        1.75        0.00     67.19 o 
   9   8   4      349.78      173.98    110.88 o 
  10   8   4      178.77       10.97    114.75 o 
  11   8   4        1.55       20.62    119.06 o 
 -12   9   4       24.94       36.45    100.42 o 
 -11   9   4       21.80       12.54     94.07 o 
 -10   9   4      780.36      778.39    132.15 o 
  -9   9   4     2360.46     2444.93    172.37 o 
  -8   9   4       69.83      108.53     77.62 o 
  -7   9   4     4678.17     4656.73    154.84 o 
  -6   9   4      728.89      790.05    122.17 o 
  -5   9   4      104.02       27.09     37.72 o 
  -4   9   4      291.30      223.10     42.26 o 
  -3   9   4     2744.93     3146.91     85.95 o 
  -2   9   4     3958.80     4277.85    132.55 o 
  -1   9   4     4510.86     4417.94    134.23 o 
   0   9   4      701.49      720.79     57.96 o 
   1   9   4       66.28       33.32     26.55 o 
   2   9   4     9294.42     9553.51    148.07 o 
   3   9   4     1323.92     1206.10     69.31 o 
   4   9   4     2562.78     2521.44     88.71 o 
   5   9   4     1189.09     1249.10     80.57 o 
   6   9   4       28.77        3.72     53.15 o 
   7   9   4        6.75        0.00     62.83 o 
   8   9   4     3545.41     3147.17    207.62 o 
   9   9   4      301.23      326.28    130.57 o 
  10   9   4       35.80        0.00    108.40 o 
  11   9   4      567.56      535.26    194.52 o 
 -12  10   4      531.43      878.42    190.75 o 
 -11  10   4      626.19      593.42    162.65 o 
 -10  10   4      296.60      229.96    126.04 o 
  -9  10   4     1192.06     1233.28    172.02 o 
  -8  10   4     6077.02     6093.57    178.31 o 
  -7  10   4        1.33       18.51     54.35 o 
  -6  10   4     4298.35     4100.47    131.38 o 
  -5  10   4     2491.63     2344.64    123.52 o 
  -4  10   4      277.01      183.10     41.96 o 
  -3  10   4     7493.87     6977.85    119.96 o 
  -2  10   4     9118.58     9660.35    210.65 o 
  -1  10   4      714.73      738.62     85.35 o 
   0  10   4     1017.21      887.40     83.91 o 
   1  10   4     7731.66     7696.67    122.36 o 
   2  10   4      554.61      510.02     48.94 o 
   3  10   4     1068.04     1069.99     66.80 o 
   4  10   4     4082.89     4192.27    112.70 o 
   5  10   4       58.02       10.97     44.15 o 
   6  10   4       62.88        3.17     56.48 o 
   7  10   4     3216.80     3183.10    140.00 o 
   8  10   4     1420.11     1561.43    186.15 o 
   9  10   4      435.48      529.20    117.44 o 
  10  10   4     1715.32     1825.57    338.26 o 
  11  10   4      132.16       69.88    125.67 o 
 -11  11   4      627.00      964.45    408.13 o 
 -10  11   4     3036.04     3304.36    500.63 o 
  -9  11   4     1396.34     1521.53    190.18 o 
  -8  11   4     4545.00     4669.48    208.64 o 
  -7  11   4     2851.43     2589.03    142.10 o 
  -6  11   4      187.66      164.54     68.75 o 
  -5  11   4     2091.97     2064.94    101.18 o 
  -4  11   4    11077.24    11093.63    288.12 o 
  -3  11   4     4627.86     4356.56    272.29 o 
  -2  11   4     1017.14     1005.10     92.37 o 
  -1  11   4    10650.44    10169.13    436.53 o 
   0  11   4     8332.87     8096.73    159.06 o 
   1  11   4       55.21       57.19     41.61 o 
   2  11   4     5696.91     5303.30    110.50 o 
   3  11   4    14408.75    15080.33    211.07 o 
   4  11   4       57.40       34.26     44.47 o 
   5  11   4     4243.51     4229.00    121.76 o 
   6  11   4     4289.59     4107.44    127.26 o 
   7  11   4     1131.63     1046.03    105.73 o 
   8  11   4     1394.28     1471.50    132.97 o 
   9  11   4     4277.05     4175.31    201.19 o 
  10  11   4      134.48       76.48    119.73 o 
 -11  12   4      800.04      632.05    165.31 o 
 -10  12   4      245.32      181.37    124.44 o 
  -9  12   4     4520.96     4757.19    254.70 o 
  -8  12   4     2074.71     2380.22    164.34 o 
  -7  12   4       34.71        0.00     68.13 o 
  -6  12   4     3592.36     3657.64    171.86 o 
  -5  12   4     4620.05     4623.24    138.42 o 
  -4  12   4      114.09      122.47     51.42 o 
  -3  12   4     7033.83     6756.39    159.55 o 
  -2  12   4     7876.03     7513.87    196.99 o 
  -1  12   4       15.60       52.30     57.32 o 
   0  12   4     1641.19     1560.46    108.75 o 
   1  12   4     4141.84     4195.27    136.87 o 
   2  12   4      756.66      791.77     75.50 o 
   3  12   4     1859.46     1983.34    138.95 o 
   4  12   4     7013.67     6468.72    167.20 o 
   5  12   4     1022.17      858.13     78.18 o 
   6  12   4      610.27      549.85     75.14 o 
   7  12   4     3974.67     3709.05    173.81 o 
   8  12   4     2234.85     2226.78    153.52 o 
   9  12   4      267.35      369.32    112.36 o 
  10  12   4     2375.09     2608.62    207.34 o 
 -11  13   4      827.29      797.39    183.33 o 
 -10  13   4     2400.24     2669.70    267.17 o 
  -9  13   4     1682.11     1717.22    189.50 o 
  -8  13   4     1157.11     1289.76    133.87 o 
  -7  13   4     3539.15     3742.03    261.15 o 
  -6  13   4     1149.98     1227.38    183.60 o 
  -5  13   4      655.71      601.92     78.11 o 
  -4  13   4     7295.26     7009.43    191.36 o 
  -3  13   4     2878.82     2753.18    112.01 o 
  -2  13   4     2324.07     2286.61    119.75 o 
  -1  13   4     9677.37     9524.12    230.93 o 
   0  13   4     6687.10     6764.96    192.59 o 
   1  13   4      446.18      355.95     62.48 o 
   2  13   4     5747.91     5543.66    148.03 o 
   3  13   4     5859.51     6088.87    161.94 o 
   4  13   4        1.80        8.59     53.51 o 
   5  13   4     7197.91     6872.49    182.52 o 
   6  13   4     3841.47     3771.08    179.82 o 
   7  13   4       32.41       28.11     82.04 o 
   8  13   4     2632.51     3053.45    187.06 o 
   9  13   4     3470.82     3482.06    274.78 o 
  10  13   4       94.66      259.41    200.70 o 
 -10  14   4       60.61        0.00    116.49 o 
  -9  14   4     2643.80     2801.04    210.82 o 
  -8  14   4     3124.14     3124.99    168.95 o 
  -7  14   4      247.47      163.55     84.46 o 
  -6  14   4     2042.70     2107.31    239.05 o 
  -5  14   4     3900.28     4061.79    181.09 o 
  -4  14   4      172.38       85.98     56.55 o 
  -3  14   4     1073.10     1168.85     92.67 o 
  -2  14   4     9223.22     9086.72    231.62 o 
  -1  14   4       25.62       83.70     63.60 o 
   0  14   4     3766.93     3554.99    149.59 o 
   1  14   4     5905.22     5680.80    181.96 o 
   2  14   4     3923.77     3918.43    132.70 o 
   3  14   4     3584.53     3698.40    134.48 o 
   4  14   4     9056.49     8935.76    207.33 o 
   5  14   4     1431.72     1574.99    118.33 o 
   6  14   4     3033.42     3099.58    168.38 o 
   7  14   4     3889.50     3565.95    271.81 o 
   8  14   4      746.76      466.36    222.81 o 
   9  14   4      502.78      506.67    164.84 o 
 -10  15   4     1359.89     1378.75    204.75 o 
  -9  15   4      835.49      574.79    146.74 o 
  -8  15   4      892.85      981.34    132.49 o 
  -7  15   4     1804.10     2263.67    164.26 o 
  -6  15   4      357.87      245.46     87.50 o 
  -5  15   4     1298.64     1487.43    108.27 o 
  -4  15   4     5470.97     5520.84    262.22 o 
  -3  15   4     1858.00     1942.83    110.16 o 
  -2  15   4     7373.08     7508.97    275.17 o 
  -1  15   4    15384.09    15552.79    390.53 o 
   0  15   4     2606.74     2772.24    142.73 o 
   1  15   4      672.90      692.63     99.03 o 
   2  15   4     2509.89     2638.31    142.06 o 
   3  15   4     5043.43     5308.29    160.74 o 
   4  15   4      158.98      123.19     71.16 o 
   5  15   4     6378.50     6078.45    266.48 o 
   6  15   4     1956.33     1863.99    158.12 o 
   7  15   4        7.02       33.16     97.45 o 
   8  15   4     1128.73      945.39    147.89 o 
   9  15   4     2278.70     2428.09    246.37 o 
  -9  16   4     2660.88     3087.82    258.44 o 
  -8  16   4     2355.28     2833.17    181.11 o 
  -7  16   4      398.89      289.52     97.10 o 
  -6  16   4     2976.57     3044.97    160.28 o 
  -5  16   4     3966.84     3739.47    140.99 o 
  -4  16   4      130.25      116.30     68.72 o 
  -3  16   4     5034.42     4888.53    155.86 o 
  -2  16   4    17038.54    16691.02    332.97 o 
  -1  16   4      123.35      349.29     94.01 o 
   0  16   4     5897.17     5870.24    253.70 o 
   1  16   4    10966.02    10598.30    360.50 o 
   2  16   4     5172.63     5382.10    195.37 o 
   3  16   4     1769.74     1767.03    164.99 o 
   4  16   4    12118.03    12385.04    258.82 o 
   5  16   4     2742.45     2882.38    141.07 o 
   6  16   4     1861.50     1902.57    234.35 o 
   7  16   4     2599.70     2931.30    192.54 o 
   8  16   4      843.07      542.59    175.40 o 
  -9  17   4      540.58      588.14    198.46 o 
  -8  17   4      449.18      473.53    111.99 o 
  -7  17   4     2912.04     2936.73    168.11 o 
  -6  17   4      641.50      600.90    176.52 o 
  -5  17   4     2193.46     2180.46    133.99 o 
  -4  17   4     5950.15     5565.51    172.37 o 
  -3  17   4     4312.59     4290.04    199.71 o 
  -2  17   4     1498.36     1935.35    129.78 o 
  -1  17   4    14664.50    15322.29    335.67 o 
   0  17   4     5307.10     5194.09    334.03 o 
   1  17   4        5.06       56.01     81.44 o 
   2  17   4     5671.00     6116.67    208.10 o 
   3  17   4     3205.36     3169.78    165.66 o 
   4  17   4       61.45      154.90     89.79 o 
   5  17   4     4185.63     4222.56    540.73 o 
   6  17   4     2608.84     3001.30    259.51 o 
   7  17   4       41.25       10.20    129.76 o 
   8  17   4      871.17      209.08    227.00 o 
  -8  18   4      992.94     1152.17    151.06 o 
  -7  18   4       60.47      217.13     98.33 o 
  -6  18   4     2375.47     2334.20    164.26 o 
  -5  18   4     1740.88     1733.78    127.98 o 
  -4  18   4        0.18       26.38     69.12 o 
  -3  18   4     1726.73     1788.70    168.62 o 
  -2  18   4     3381.92     3215.08    166.22 o 
  -1  18   4      656.88      962.44    121.35 o 
   0  18   4     1209.50     1233.97    224.90 o 
   1  18   4     4245.79     4012.21    280.63 o 
   2  18   4       11.13       16.23    103.17 o 
   3  18   4     2129.81     1819.10    188.68 o 
   4  18   4     2813.26     3091.11    219.49 o 
   5  18   4      263.69      243.14    236.79 o 
   6  18   4      455.89      224.29    223.47 o 
   7  18   4     1964.69     1936.57    237.48 o 
  -8  19   4      178.65      222.02    199.82 o 
  -7  19   4     1268.93     1133.10    182.30 o 
  -6  19   4      234.64      365.42    129.66 o 
  -5  19   4      544.47      485.40    108.45 o 
  -4  19   4     1002.69     1094.58    271.96 o 
  -3  19   4      432.74      286.38    134.09 o 
  -2  19   4       43.81        0.00     76.08 o 
  -1  19   4      596.01      582.17    108.47 o 
   0  19   4      663.71      837.10    154.66 o 
   1  19   4      244.12      175.08    119.76 o 
   2  19   4     1298.94     1282.37    227.82 o 
   3  19   4       33.91       70.99     98.51 o 
   4  19   4      465.83      227.46    159.31 o 
   5  19   4      383.50      408.33    368.92 o 
   6  19   4      938.53      440.55    234.48 o 
   7  19   4       35.82        0.00    183.23 o 
  -7  20   4        2.33       56.89    128.33 o 
  -6  20   4      195.47      276.28    136.88 o 
  -5  20   4       85.05      206.93    126.89 o 
  -4  20   4       10.20        0.00     82.56 o 
  -3  20   4      419.30      363.69    101.13 o 
  -2  20   4       22.09       35.71     86.58 o 
  -1  20   4        0.22        0.00     77.89 o 
   0  20   4        2.12        0.14    105.60 o 
   1  20   4      230.64      118.31    121.38 o 
   2  20   4       37.19      104.74    105.81 o 
   3  20   4       26.80       65.89    105.79 o 
   4  20   4       27.24       38.64    122.12 o 
   5  20   4       84.10      206.91    188.81 o 
   6  20   4       36.14        0.00    165.43 o 
  -6  21   4        0.99       61.28    128.58 o 
  -5  21   4       96.78      195.40    213.28 o 
  -4  21   4       86.91      107.43     96.44 o 
  -3  21   4       47.72        0.00     80.36 o 
  -2  21   4       38.14       49.97     85.54 o 
  -1  21   4       91.16      160.12    150.68 o 
   0  21   4      581.48      418.71    145.09 o 
   1  21   4      215.84      317.66    137.15 o 
   2  21   4       78.52       54.72    115.41 o 
   3  21   4       65.16      158.97    148.57 o 
   4  21   4       25.92      135.21    128.24 o 
   5  21   4       34.55      111.66    119.94 o 
  -4  22   4       30.45       69.32     97.18 o 
  -3  22   4        8.84      111.32    126.19 o 
  -2  22   4       28.56       65.06    125.77 o 
  -1  22   4        7.33       14.67    123.60 o 
   0  22   4        2.01      110.27    120.36 o 
   1  22   4      174.65      142.19    128.18 o 
   2  22   4       37.59       94.34    122.77 o 
   3  22   4        7.93       99.12    131.20 o 
  -2  23   4       41.07      176.78    189.69 o 
  -1  23   4      354.90      342.55    191.73 o 
   0  23   4      238.33      233.75    176.44 o 
   1  23   4       49.13       48.60    128.85 o 
 -13   1   5      123.04      252.64     97.28 o 
 -12   1   5        0.52        0.00     78.03 o 
 -11   1   5       12.20       20.72     73.95 o 
 -10   1   5      940.79      835.14    100.54 o 
  -9   1   5       23.48        0.00     58.30 o 
  -8   1   5     1417.16     1477.35    100.02 o 
  -7   1   5      346.18      358.70     58.01 o 
  -6   1   5     1026.41     1070.58     68.90 o 
  -5   1   5     6221.98     6608.71    125.89 o 
  -4   1   5      539.25      583.35     62.35 o 
  -3   1   5     3212.23     3218.32    117.20 o 
  -2   1   5    11117.98    11646.76    228.09 o 
  -1   1   5    14675.78    14945.74    375.98 o 
   0   1   5    10484.25    10163.31    200.89 o 
   1   1   5      542.34      618.50     56.43 o 
   2   1   5     9016.01     9221.31    235.91 o 
   3   1   5      177.52      100.51     48.29 o 
   4   1   5     1540.29     1431.83    101.96 o 
   5   1   5     1162.71     1265.38     85.34 o 
   6   1   5      234.83      112.08     55.55 o 
   7   1   5      204.51       78.67     47.55 o 
   8   1   5      814.68      775.76    201.86 o 
   9   1   5      321.28      260.73    121.31 o 
  10   1   5       29.93       22.33    114.88 o 
  11   1   5      421.62      387.29    149.54 o 
  12   1   5        0.47        0.00    130.12 o 
 -13   2   5      248.79      242.55    118.84 o 
 -12   2   5      279.48      237.36     90.80 o 
 -11   2   5     1097.55     1095.58    115.80 o 
 -10   2   5      745.66      659.80     95.29 o 
  -9   2   5     1471.19     1362.75    116.66 o 
  -8   2   5     1756.55     1687.96     98.56 o 
  -7   2   5       72.93       28.42     43.62 o 
  -6   2   5     2276.38     2346.93     66.92 o 
  -5   2   5      477.87      616.81     44.75 o 
  -4   2   5      144.72      145.72     31.39 o 
  -3   2   5     5555.78     5453.76    150.65 o 
  -2   2   5    21057.91    22500.44    359.49 o 
  -1   2   5     2764.40     3231.89    122.00 o 
   0   2   5    14370.51    14722.26    258.62 o 
   1   2   5    22667.83    23007.08    363.34 o 
   2   2   5     1149.13     1216.78     89.17 o 
   3   2   5     3475.51     3384.37    106.23 o 
   4   2   5    13722.08    14444.51    249.68 o 
   5   2   5      880.87      865.41     79.01 o 
   6   2   5     2324.93     2158.42    111.88 o 
   7   2   5     1791.93     1839.03    154.69 o 
   8   2   5      899.63      962.99    144.02 o 
   9   2   5      587.12      611.64    242.70 o 
  10   2   5     1352.05     1414.47    189.63 o 
  11   2   5       38.74       58.09    127.05 o 
  12   2   5      508.41      263.65    152.99 o 
 -13   3   5      718.03      782.51    141.55 o 
 -12   3   5        4.48       35.70     87.12 o 
 -11   3   5      223.30      162.64     82.25 o 
 -10   3   5     2306.18     2071.81    130.99 o 
  -9   3   5        0.68        0.00     58.30 o 
  -8   3   5     7337.40     7007.08    171.64 o 
  -7   3   5      630.60      601.39     87.07 o 
  -6   3   5     3171.42     3245.15     70.83 o 
  -5   3   5    22803.03    23780.73    334.37 o 
  -4   3   5     4114.54     3792.80     68.92 o 
  -3   3   5     2123.50     2124.41     53.81 o 
  -2   3   5    30999.73    32571.45    615.07 o 
  -1   3   5    13698.21    14077.33    370.07 o 
   0   3   5     9042.39     9155.20    157.44 o 
   1   3   5     3476.86     3338.88     92.62 o 
   2   3   5    11155.88    11560.70    196.99 o 
   3   3   5      128.72      119.47     39.83 o 
   4   3   5     2836.80     2750.01    107.49 o 
   5   3   5     1348.48     1285.39     94.14 o 
   6   3   5     3058.36     2907.87    125.62 o 
   7   3   5     2263.30     2089.48    121.07 o 
   8   3   5     4692.96     4620.64    234.59 o 
   9   3   5     1522.06     1548.46    184.33 o 
  10   3   5      150.14       66.89    112.25 o 
  11   3   5     2072.01     2411.95    244.65 o 
 -13   4   5      588.89      480.23    124.83 o 
 -12   4   5     1764.21     1989.22    178.12 o 
 -11   4   5        3.26       10.22     83.85 o 
 -10   4   5     1803.02     1817.94    155.69 o 
  -9   4   5     4766.20     4407.39    151.01 o 
  -8   4   5      839.80      781.56     89.23 o 
  -7   4   5     3028.23     2902.73     88.14 o 
  -6   4   5     7200.17     7116.07    108.05 o 
  -5   4   5      880.56      748.28     42.82 o 
  -4   4   5     1833.48     1851.99     50.88 o 
  -3   4   5    16537.32    16668.20    193.26 o 
  -2   4   5    13355.42    14063.66    182.52 o 
  -1   4   5      210.01      222.09     29.75 o 
   0   4   5    17658.89    18288.48    411.37 o 
   1   4   5    20146.60    20149.06    274.42 o 
   2   4   5     3575.97     3553.67    104.90 o 
   3   4   5     9782.00     9463.53    187.71 o 
   4   4   5     5958.66     5860.31    155.17 o 
   5   4   5      492.05      328.70     63.22 o 
   6   4   5    11972.56    11998.58    255.50 o 
   7   4   5     4821.71     4554.38    166.74 o 
   8   4   5       60.59       53.90     96.53 o 
   9   4   5     2329.96     2414.11    218.46 o 
  10   4   5     2825.53     2990.10    253.79 o 
  11   4   5       12.41       25.35    116.37 o 
 -13   5   5     1371.65     1494.94    276.35 o 
 -12   5   5       95.10       74.80    110.35 o 
 -11   5   5     1612.29     1384.27    151.49 o 
 -10   5   5     1009.83      897.07    129.72 o 
  -9   5   5       18.28       38.37     73.63 o 
  -8   5   5     2402.95     2428.77    109.71 o 
  -7   5   5     8257.20     8412.50    173.48 o 
  -6   5   5       25.32       12.44     27.91 o 
  -5   5   5    17751.49    19181.74    238.97 o 
  -4   5   5    22153.04    22571.88    290.22 o 
  -3   5   5     6769.77     6726.04    173.81 o 
  -2   5   5     7945.28     7423.67    150.80 o 
  -1   5   5    23935.82    24678.16    305.45 o 
   0   5   5     6343.63     6582.47    113.35 o 
   1   5   5    11140.72    10968.12    234.16 o 
   2   5   5    24562.40    24614.72    766.81 o 
   3   5   5     3474.13     3362.88    142.88 o 
   4   5   5     1544.49     1427.18     91.31 o 
   5   5   5    10430.65    10024.35    247.18 o 
   6   5   5     4387.43     4104.11    151.34 o 
   7   5   5     3038.68     3060.30    143.88 o 
   8   5   5     7948.73     8096.27    308.77 o 
   9   5   5     2195.92     2405.23    295.58 o 
  10   5   5        5.80       31.73    116.24 o 
  11   5   5     2404.11     2783.31    263.38 o 
 -13   6   5      914.27      838.91    154.38 o 
 -12   6   5     3206.04     3569.73    220.73 o 
 -11   6   5       37.80       13.97     94.65 o 
 -10   6   5     2847.74     2878.31    169.95 o 
  -9   6   5     5726.54     5961.94    211.51 o 
  -8   6   5      370.01      281.39     81.66 o 
  -7   6   5      949.53     1091.36    153.59 o 
  -6   6   5    10211.77    10451.75    234.81 o 
  -5   6   5     8401.41     8432.64    141.45 o 
  -4   6   5    12102.92    12116.97    173.90 o 
  -3   6   5     5011.55     4989.10    165.32 o 
  -2   6   5     4975.21     4641.31     92.60 o 
  -1   6   5     3224.12     3169.35     70.95 o 
   0   6   5    29903.75    29878.76    318.04 o 
   1   6   5     8799.50     8725.67    143.81 o 
   2   6   5       56.34       52.94     33.45 o 
   3   6   5    31408.59    30857.11    413.09 o 
   4   6   5    10333.86    10332.94    217.40 o 
   5   6   5       30.61        7.13     50.63 o 
   6   6   5    11034.67    11496.37    270.64 o 
   7   6   5    14809.08    15169.94    314.98 o 
   8   6   5      803.95      779.63    140.73 o 
   9   6   5     2815.93     2869.29    265.54 o 
  10   6   5     2887.44     2968.96    238.05 o 
  11   6   5      184.30       96.34    141.38 o 
 -12   7   5      228.92      156.67    108.60 o 
 -11   7   5     5773.06     5994.68    300.56 o 
 -10   7   5     1020.89     1132.96    135.30 o 
  -9   7   5      497.71      382.66     92.84 o 
  -8   7   5     1523.49     1739.36    136.57 o 
  -7   7   5     5370.41     5076.36    230.57 o 
  -6   7   5       42.96       32.38     36.29 o 
  -5   7   5     7985.55     8076.26    155.10 o 
  -4   7   5    15675.33    16064.60    198.11 o 
  -3   7   5       28.41       54.61     29.27 o 
  -2   7   5    12812.35    12542.41    249.47 o 
  -1   7   5    15276.94    14405.11    319.87 o 
   0   7   5     7242.73     7347.96    124.56 o 
   1   7   5    25903.45    26227.14    361.44 o 
   2   7   5    29450.38    29383.51    338.88 o 
   3   7   5     2407.79     2597.42     91.59 o 
   4   7   5     1881.55     1767.55     98.75 o 
   5   7   5    16230.73    16612.45    305.31 o 
   6   7   5     4177.80     4093.21    170.40 o 
   7   7   5     1413.25     1653.23    134.02 o 
   8   7   5     4903.23     4783.52    274.79 o 
   9   7   5     3059.62     3000.51    214.05 o 
  10   7   5        7.46       15.34    126.30 o 
  11   7   5     1713.62     1666.08    278.52 o 
 -12   8   5     2713.15     2786.17    213.16 o 
 -11   8   5      349.34      283.27    115.29 o 
 -10   8   5     2462.74     2694.84    171.24 o 
  -9   8   5     8900.91     9736.42    275.33 o 
  -8   8   5      459.10      601.79     98.32 o 
  -7   8   5      713.16      806.11     79.45 o 
  -6   8   5     4293.73     4171.08    132.24 o 
  -5   8   5     9820.79    10555.35    162.10 o 
  -4   8   5     9983.09    10419.87    194.92 o 
  -3   8   5     6381.46     6408.49    134.35 o 
  -2   8   5      183.37       75.07     44.83 o 
  -1   8   5     3658.47     4162.63    161.19 o 
   0   8   5    18704.25    18615.36    298.76 o 
   1   8   5     7132.93     7202.92    135.47 o 
   2   8   5      210.79      215.60     42.71 o 
   3   8   5    12643.96    12415.08    203.79 o 
   4   8   5    13790.06    14209.60    270.97 o 
   5   8   5      148.98      241.71     66.39 o 
   6   8   5     3658.06     3599.45    154.39 o 
   7   8   5    16447.88    17029.03    345.37 o 
   8   8   5       54.24       50.56     79.49 o 
   9   8   5     1974.36     2206.11    208.90 o 
  10   8   5     2930.78     3129.40    226.94 o 
  11   8   5       62.50       18.21    132.00 o 
 -12   9   5       36.95        0.00    123.21 o 
 -11   9   5     4497.67     4512.48    538.56 o 
 -10   9   5     1499.64     1697.88    195.21 o 
  -9   9   5       57.45      115.98     91.98 o 
  -8   9   5    11471.52    10753.67    338.56 o 
  -7   9   5     3251.42     3368.94    124.51 o 
  -6   9   5      164.40      114.42     49.09 o 
  -5   9   5    11837.89    11977.03    213.28 o 
  -4   9   5    13145.41    13923.64    221.37 o 
  -3   9   5       35.67       23.74     28.81 o 
  -2   9   5    19343.61    19611.91    318.67 o 
  -1   9   5    14324.09    14610.91    387.99 o 
   0   9   5     3010.78     3169.78    122.30 o 
   1   9   5    14056.69    14474.88    206.77 o 
   2   9   5     8619.34     8619.93    160.91 o 
   3   9   5      106.13       73.48     38.58 o 
   4   9   5     7880.11     7960.43    156.13 o 
   5   9   5     7828.01     7806.71    184.20 o 
   6   9   5     2748.73     2660.47    138.29 o 
   7   9   5     3659.96     3837.23    172.00 o 
   8   9   5     1551.98     1540.84    140.88 o 
   9   9   5     2238.28     2294.38    212.10 o 
  10   9   5      168.67       51.66    122.50 o 
  11   9   5     1661.78     1899.23    229.96 o 
 -12  10   5     2289.59     2535.30    297.55 o 
 -11  10   5      168.29      313.15    146.27 o 
 -10  10   5     1256.78     1478.30    196.82 o 
  -9  10   5     9413.69     9926.03    741.91 o 
  -8  10   5     3699.64     3703.62    454.42 o 
  -7  10   5     2763.80     2606.33    135.09 o 
  -6  10   5    11566.01    11355.83    464.19 o 
  -5  10   5     9718.82     9690.15    191.98 o 
  -4  10   5      139.51      112.47     47.78 o 
  -3  10   5    11753.91    11349.70    290.47 o 
  -2  10   5     3538.76     3543.96    134.32 o 
  -1  10   5      246.98      202.11     57.20 o 
   0  10   5    10927.46    11052.75    351.49 o 
   1  10   5     7057.11     7114.04    134.61 o 
   2  10   5      138.56      110.67     36.81 o 
   3  10   5     3929.68     3720.93    124.33 o 
   4  10   5     7388.85     6698.46    171.76 o 
   5  10   5        4.23       10.97     51.07 o 
   6  10   5     5991.96     5606.79    170.66 o 
   7  10   5     3709.61     3679.06    168.79 o 
   8  10   5      209.67      187.18    103.01 o 
   9  10   5     1765.86     2132.85    212.72 o 
  10  10   5     2688.34     2853.68    237.26 o 
 -11  11   5      948.00     1153.86    251.06 o 
 -10  11   5     1442.56     1835.65    254.73 o 
  -9  11   5       78.26      104.03    113.22 o 
  -8  11   5     8628.57     8731.18    249.49 o 
  -7  11   5     4471.19     4434.57    178.61 o 
  -6  11   5      463.32      504.37     87.62 o 
  -5  11   5     6669.27     6371.51    159.67 o 
  -4  11   5     6083.96     5844.77    149.32 o 
  -3  11   5      655.53      662.62     87.51 o 
  -2  11   5     2356.41     2256.69    114.14 o 
  -1  11   5     7651.87     7439.21    195.44 o 
   0  11   5       23.87       36.01     52.80 o 
   1  11   5      330.43      222.29     53.22 o 
   2  11   5     1958.09     1876.40     91.16 o 
   3  11   5       20.34       20.22     48.79 o 
   4  11   5     6460.10     6239.52    141.79 o 
   5  11   5     2930.22     2783.83    105.76 o 
   6  11   5     1195.52     1323.22    109.56 o 
   7  11   5     1388.53     1497.26    128.06 o 
   8  11   5     2345.05     2536.10    160.08 o 
   9  11   5     1021.93     1163.16    168.10 o 
  10  11   5      144.71      156.27    124.54 o 
 -11  12   5        3.57        0.00    127.05 o 
 -10  12   5      690.04      882.42    170.71 o 
  -9  12   5     2272.13     2365.23    214.30 o 
  -8  12   5      154.40      153.85     86.96 o 
  -7  12   5     1730.42     1884.29    189.64 o 
  -6  12   5     4327.91     3890.39    162.44 o 
  -5  12   5     1273.72     1323.17    110.54 o 
  -4  12   5      406.59      205.54     59.12 o 
  -3  12   5     1010.25     1091.14    136.13 o 
  -2  12   5      868.26      756.37     90.26 o 
  -1  12   5      609.56      506.57     83.46 o 
   0  12   5     5696.92     5634.04    175.29 o 
   1  12   5     1640.97     1499.99     93.35 o 
   2  12   5      974.58      765.08     86.60 o 
   3  12   5     4190.31     4250.98    138.56 o 
   4  12   5     1001.02      984.99     92.04 o 
   5  12   5       56.19        4.55     60.00 o 
   6  12   5     3198.40     3105.03    162.14 o 
   7  12   5      197.85      106.28     93.71 o 
   8  12   5      132.79        0.14    113.41 o 
   9  12   5     1182.02      869.01    242.91 o 
  10  12   5     1303.81     1113.27    283.55 o 
 -11  13   5        2.59        0.00    124.61 o 
 -10  13   5      283.09      184.39    134.23 o 
  -9  13   5        0.99        5.81    110.19 o 
  -8  13   5     1005.97      950.91    121.35 o 
  -7  13   5      418.43      447.29     99.79 o 
  -6  13   5      284.80      147.87     73.81 o 
  -5  13   5      238.31      206.90     69.57 o 
  -4  13   5      874.34      904.58    138.03 o 
  -3  13   5      158.28       80.03     82.33 o 
  -2  13   5      276.46      342.94     77.06 o 
  -1  13   5     1098.12     1145.20    117.01 o 
   0  13   5      128.81       99.78     61.91 o 
   1  13   5        8.43       15.20     52.78 o 
   2  13   5      362.64      275.23     62.95 o 
   3  13   5      378.58      268.60     68.14 o 
   4  13   5      534.81      322.08     73.79 o 
   5  13   5     1219.09     1164.23    105.47 o 
   6  13   5      306.64      224.68     81.37 o 
   7  13   5       13.67        0.00     85.73 o 
   8  13   5      921.55      845.67    139.95 o 
   9  13   5      371.55      334.25    221.70 o 
 -10  14   5        0.53        0.00    116.11 o 
  -9  14   5        1.46        2.69    107.13 o 
  -8  14   5      186.53      153.43     91.31 o 
  -7  14   5       57.58        0.00     70.39 o 
  -6  14   5        8.67        0.14     66.00 o 
  -5  14   5       95.86        0.00     55.96 o 
  -4  14   5        9.84        0.14     53.65 o 
  -3  14   5       29.91        0.00     48.92 o 
  -2  14   5      426.13      365.85    118.07 o 
  -1  14   5      448.83      287.85    105.49 o 
   0  14   5      255.94      120.12     72.36 o 
   1  14   5      868.82      852.80    134.89 o 
   2  14   5        8.38       25.40     66.55 o 
   3  14   5      654.68      575.49     84.67 o 
   4  14   5       62.24       16.53     63.83 o 
   5  14   5       66.50        4.61     70.43 o 
   6  14   5       69.42       21.21     86.33 o 
   7  14   5       55.84        0.14     92.94 o 
   8  14   5       31.10        0.00     96.86 o 
   9  14   5       12.57        0.14    159.85 o 
 -10  15   5       26.07       58.99    134.49 o 
  -9  15   5        5.86       19.89    110.58 o 
  -8  15   5       35.80       22.50     80.00 o 
  -7  15   5       53.51        0.00     77.32 o 
  -6  15   5       14.09        0.00     61.72 o 
  -5  15   5      295.85      140.64     68.20 o 
  -4  15   5      178.36       98.41     63.35 o 
  -3  15   5       33.08       62.79     54.76 o 
  -2  15   5       33.90       25.96     88.10 o 
  -1  15   5       84.10      148.73     84.90 o 
   0  15   5      308.00      211.28     79.12 o 
   1  15   5     2546.84     2516.03    215.52 o 
   2  15   5     1176.29     1098.26    119.16 o 
   3  15   5       10.31        0.00     68.02 o 
   4  15   5       81.36       42.18     75.76 o 
   5  15   5      118.57       74.99     78.55 o 
   6  15   5      176.23       57.77    102.75 o 
   7  15   5       94.19       22.47     95.46 o 
   8  15   5      162.88        5.10    106.13 o 
   9  15   5       26.04        0.00    177.39 o 
  -9  16   5      610.45      489.62    327.93 o 
  -8  16   5      350.56      261.82    102.14 o 
  -7  16   5       39.94       45.08     85.17 o 
  -6  16   5     1359.77     1244.51    128.95 o 
  -5  16   5       66.92       31.81     64.04 o 
  -4  16   5      330.77      346.61     77.27 o 
  -3  16   5      333.18      213.45     73.77 o 
  -2  16   5      206.47      183.27     88.64 o 
  -1  16   5       26.64       58.24     79.59 o 
   0  16   5     5489.93     5371.42    197.60 o 
   1  16   5     1490.21     1622.97    138.28 o 
   2  16   5     2160.47     1950.16    144.73 o 
   3  16   5     1023.86     1063.76    126.92 o 
   4  16   5     1220.18     1071.28    127.81 o 
   5  16   5       69.92       39.40     79.33 o 
   6  16   5      781.55      692.14    129.65 o 
   7  16   5      470.77      194.34    114.56 o 
   8  16   5        8.30       15.49    104.70 o 
  -9  17   5      350.23      245.50    150.41 o 
  -8  17   5      499.59      544.37    119.99 o 
  -7  17   5     1067.74     1104.77    136.41 o 
  -6  17   5      471.73      464.83    104.13 o 
  -5  17   5     1727.40     1676.80    123.85 o 
  -4  17   5      781.21      783.66     97.62 o 
  -3  17   5      287.13      258.38     76.82 o 
  -2  17   5     1078.49     1060.79    162.05 o 
  -1  17   5     1420.48     1469.99    145.84 o 
   0  17   5     2386.53     2410.19    163.17 o 
   1  17   5     4051.20     3713.51    173.44 o 
   2  17   5     3095.17     3024.47    165.83 o 
   3  17   5     1085.11      925.96    152.99 o 
   4  17   5        8.82       77.03     97.63 o 
   5  17   5     1778.90     1734.92    151.53 o 
   6  17   5     1161.39     1274.72    185.63 o 
   7  17   5      165.66      101.62    148.23 o 
  -8  18   5      283.21      303.88    108.81 o 
  -7  18   5      157.03      234.53    101.07 o 
  -6  18   5     2016.75     1891.87    161.95 o 
  -5  18   5     1023.44     1099.37    148.33 o 
  -4  18   5      101.01       61.31     73.35 o 
  -3  18   5      620.46      387.65     99.62 o 
  -2  18   5     1836.49     1790.10    127.90 o 
  -1  18   5       23.18       44.88     84.67 o 
   0  18   5     2370.13     2402.49    163.75 o 
   1  18   5     2418.13     2595.84    159.19 o 
   2  18   5      455.56      426.06    172.74 o 
   3  18   5      939.44     1270.86    141.15 o 
   4  18   5     1085.35     1063.01    180.33 o 
   5  18   5        3.28       67.91    115.06 o 
   6  18   5      994.78      748.71    266.83 o 
   7  18   5      664.32        0.00    212.46 o 
  -7  19   5     1875.03     2100.49    383.69 o 
  -6  19   5      112.45      106.24    119.33 o 
  -5  19   5     1687.79     1762.06    160.77 o 
  -4  19   5     1940.89     2317.68    175.17 o 
  -3  19   5      447.37      249.20     89.19 o 
  -2  19   5     1002.78     1139.96    131.56 o 
  -1  19   5     1723.88     1987.91    212.91 o 
   0  19   5      637.68      363.05    236.66 o 
   1  19   5      633.48      687.31    163.59 o 
   2  19   5      660.29      582.83    231.42 o 
   3  19   5       39.26        0.00    111.97 o 
   4  19   5      441.75      243.60    215.65 o 
   5  19   5     1817.79     1678.82    304.69 o 
   6  19   5      574.41      234.75    216.81 o 
  -7  20   5      282.54      406.72    150.21 o 
  -6  20   5     2837.29     2957.11    285.86 o 
  -5  20   5      983.24     1247.38    183.29 o 
  -4  20   5        4.45       32.80     87.98 o 
  -3  20   5     1650.23     1919.01    166.32 o 
  -2  20   5     1551.39     1652.52    154.21 o 
  -1  20   5        2.51       28.62    110.69 o 
   0  20   5     1654.92     1770.39    213.15 o 
   1  20   5      675.86      831.50    245.76 o 
   2  20   5      173.11        0.00    110.81 o 
   3  20   5     1375.42     1514.14    208.85 o 
   4  20   5      934.56     1044.18    253.58 o 
   5  20   5      127.74      193.47    177.93 o 
  -5  21   5     2513.92     2817.71    228.59 o 
  -4  21   5     1851.81     1937.55    166.42 o 
  -3  21   5       29.91       13.24     91.60 o 
  -2  21   5     1781.92     1935.20    161.18 o 
  -1  21   5     3099.67     3008.04    172.15 o 
   0  21   5      152.85       68.96    119.28 o 
   1  21   5     1379.79     1453.08    195.81 o 
   2  21   5     1182.23     1165.40    182.28 o 
   3  21   5       74.54       83.74    131.97 o 
   4  21   5      789.23      629.31    209.47 o 
  -4  22   5      727.72      628.52    153.96 o 
  -3  22   5     2603.55     2976.37    189.78 o 
  -2  22   5      701.55      677.47    465.02 o 
  -1  22   5      155.75      238.54    237.54 o 
   0  22   5     2679.20     2702.78    460.06 o 
   1  22   5     1650.37     1581.71    211.26 o 
   2  22   5        8.00        0.00    118.73 o 
   3  22   5     1218.52     1264.59    297.62 o 
  -1  23   5     2141.59     2064.08    290.28 o 
   0  23   5      466.41      431.83    167.68 o 
 -13   0   6     3257.23     3204.39    234.43 o 
 -12   0   6     1708.15     1750.12    200.65 o 
 -11   0   6      139.40      227.61    118.54 o 
 -10   0   6     8562.38     8683.50    336.56 o 
  -9   0   6    11717.13    12162.24    388.63 o 
  -8   0   6      285.05      224.40     85.86 o 
  -7   0   6     8247.50     7768.00    229.87 o 
  -6   0   6    11055.39    11542.79    265.48 o 
  -5   0   6      142.56      144.85     49.32 o 
  -4   0   6    15417.64    15318.70    283.34 o 
  -3   0   6    44997.48    49741.60    991.07 o 
  -2   0   6      742.98      990.80    108.61 o 
  -1   0   6    18949.97    20434.36    488.40 o 
   0   0   6    72248.71    72277.31   1321.11 o 
   1   0   6      535.60      434.03     84.28 o 
   2   0   6     5576.21     4990.43    216.27 o 
   3   0   6    11815.93    11419.55    365.11 o 
   4   0   6      714.74      689.03    123.56 o 
   5   0   6    11621.49    11711.53    424.24 o 
   6   0   6     2303.90     2301.63    141.02 o 
   7   0   6     1512.55     1928.31    214.63 o 
   8   0   6     2560.18     2457.90    261.80 o 
   9   0   6     9135.01     9296.45    507.29 o 
  10   0   6     1121.07     1418.85    285.73 o 
  11   0   6      699.29      790.85    243.86 o 
 -13   1   6      109.10      151.20    109.37 o 
 -12   1   6      482.16      532.16    105.04 o 
 -11   1   6     4160.06     4004.14    192.90 o 
 -10   1   6     1811.13     1886.88    123.80 o 
  -9   1   6     4372.90     4505.62    149.75 o 
  -8   1   6     6943.59     6639.06    164.65 o 
  -7   1   6     4317.57     4334.64    122.17 o 
  -6   1   6    11847.52    12797.20    200.10 o 
  -5   1   6    18889.01    19024.99    241.61 o 
  -4   1   6    10305.84    10155.45    154.56 o 
  -3   1   6      126.30      157.89     48.01 o 
  -2   1   6    26487.89    27101.67    432.09 o 
  -1   1   6     2414.20     2468.34    162.85 o 
   0   1   6     5619.89     5553.93    153.21 o 
   1   1   6     7199.76     6588.54    169.16 o 
   2   1   6    16669.80    16381.40    306.35 o 
   3   1   6     2015.43     2179.36    205.73 o 
   4   1   6     7585.43     7543.96    218.85 o 
   5   1   6     4265.95     4054.94    140.23 o 
   6   1   6     1464.37     1498.85    110.82 o 
   7   1   6     3825.87     3511.42    124.67 o 
   8   1   6     3131.70     2941.97    197.93 o 
   9   1   6      376.78      269.11    127.64 o 
  10   1   6     2351.48     2243.65    385.30 o 
  11   1   6     2358.26     2432.54    250.67 o 
 -13   2   6     1774.44     1879.18    181.19 o 
 -12   2   6     1502.30     1645.53    167.79 o 
 -11   2   6      360.70      341.40     87.75 o 
 -10   2   6     6357.51     6244.33    208.70 o 
  -9   2   6     4398.91     4421.55    148.75 o 
  -8   2   6      146.09       50.02     53.08 o 
  -7   2   6     8347.76     8067.48    166.36 o 
  -6   2   6     3682.57     3492.60     95.98 o 
  -5   2   6       56.44      100.05     34.89 o 
  -4   2   6     4342.13     4339.54    130.32 o 
  -3   2   6    30240.98    31282.78    489.08 o 
  -2   2   6      106.44      168.36     46.41 o 
  -1   2   6    16427.39    17034.87    471.14 o 
   0   2   6    12335.43    12520.39    244.44 o 
   1   2   6     1707.83     1588.81     85.67 o 
   2   2   6     1171.67     1034.31     82.35 o 
   3   2   6    16863.67    17557.24    581.44 o 
   4   2   6     2994.67     2931.74    115.75 o 
   5   2   6     7809.59     7977.51    196.99 o 
   6   2   6     6586.68     6523.80    188.51 o 
   7   2   6     1028.15      970.91    104.84 o 
   8   2   6     1687.49     1848.55    316.24 o 
   9   2   6     7144.40     6713.80    303.30 o 
  10   2   6     1889.86     2166.63    224.58 o 
  11   2   6      874.72      949.98    188.53 o 
 -13   3   6       54.43       69.70    106.88 o 
 -12   3   6     1285.07     1204.78    152.84 o 
 -11   3   6     2334.57     2405.86    242.44 o 
 -10   3   6      268.86      149.32     85.82 o 
  -9   3   6     4334.42     4104.36    149.95 o 
  -8   3   6     7099.72     7172.46    178.52 o 
  -7   3   6      340.68      267.45     54.63 o 
  -6   3   6     5964.29     6213.54    111.79 o 
  -5   3   6    23037.43    23106.02    241.66 o 
  -4   3   6    21018.79    22071.19    253.35 o 
  -3   3   6     4447.88     4147.02    217.81 o 
  -2   3   6    16071.68    16580.36    300.43 o 
  -1   3   6     4830.40     4444.02    134.20 o 
   0   3   6     9594.20     9583.90    204.11 o 
   1   3   6    21773.92    21894.93    304.59 o 
   2   3   6     8141.78     7857.85    173.67 o 
   3   3   6       10.73       14.32     37.35 o 
   4   3   6    23781.84    24199.30    588.38 o 
   5   3   6     3826.79     3865.22    139.80 o 
   6   3   6      258.67      284.18     70.20 o 
   7   3   6     4835.52     4625.98    207.29 o 
   8   3   6     6302.51     6049.44    272.87 o 
   9   3   6        0.27       64.52    106.60 o 
  10   3   6     1880.05     1874.82    218.08 o 
  11   3   6     2130.97     2304.04    268.94 o 
 -13   4   6      477.60      478.74    135.79 o 
 -12   4   6     1197.65     1213.67    156.10 o 
 -11   4   6      300.98      137.60     94.42 o 
 -10   4   6     2692.57     2584.56    171.16 o 
  -9   4   6      531.75      292.85    107.57 o 
  -8   4   6       31.22        4.80     47.04 o 
  -7   4   6     3346.66     2965.86    182.74 o 
  -6   4   6     4178.17     4184.94     84.63 o 
  -5   4   6        0.18       27.31     25.16 o 
  -4   4   6      593.10      548.21     50.88 o 
  -3   4   6     4995.07     4868.17    132.57 o 
  -2   4   6     1463.79     1481.33     68.34 o 
  -1   4   6       19.40       13.36     29.34 o 
   0   4   6     8044.71     8524.21    160.66 o 
   1   4   6     7338.87     7632.77    155.65 o 
   2   4   6     2342.47     2234.78     89.53 o 
   3   4   6    16456.85    17165.96    278.78 o 
   4   4   6     2312.13     2347.09    107.25 o 
   5   4   6     1447.91     1423.96    105.82 o 
   6   4   6     9416.84     8872.78    223.47 o 
   7   4   6      594.81      593.17     90.10 o 
   8   4   6      816.61      726.32    138.85 o 
   9   4   6     4932.40     4752.07    260.76 o 
  10   4   6      706.07      542.43    157.25 o 
  11   4   6      816.43      823.85    183.48 o 
 -13   5   6        0.55       80.11    111.31 o 
 -12   5   6      494.52      372.58    123.72 o 
 -11   5   6      731.06      520.88    119.57 o 
 -10   5   6        3.56        0.91     75.30 o 
  -9   5   6      930.52      784.68    113.78 o 
  -8   5   6     2274.99     2112.54    141.97 o 
  -7   5   6      127.63       61.50     38.78 o 
  -6   5   6       12.78        4.60     28.75 o 
  -5   5   6     8375.62     8358.66    117.14 o 
  -4   5   6     4584.27     4690.50     87.62 o 
  -3   5   6     3274.90     3144.76    109.23 o 
  -2   5   6     1549.39     1341.58     57.75 o 
  -1   5   6     6963.85     6855.42    123.86 o 
   0   5   6     4576.50     4514.61    129.74 o 
   1   5   6    21078.74    21551.26    302.20 o 
   2   5   6      893.90      895.56     95.07 o 
   3   5   6     2591.23     2434.81    102.21 o 
   4   5   6    10862.16    10931.44    425.16 o 
   5   5   6      483.55      325.93     67.84 o 
   6   5   6      579.53      545.98     86.14 o 
   7   5   6     2365.22     2327.70    133.45 o 
   8   5   6     2859.50     2606.24    195.19 o 
   9   5   6       74.54       17.29    111.12 o 
  10   5   6      374.73      357.59    153.12 o 
  11   5   6      790.63      751.32    176.56 o 
 -12   6   6      219.35      206.98    122.89 o 
 -11   6   6       37.80       31.75     95.76 o 
 -10   6   6      384.56      117.16     98.13 o 
  -9   6   6      460.99      243.91     92.98 o 
  -8   6   6       44.40        0.00     60.74 o 
  -7   6   6      688.40      722.46     72.67 o 
  -6   6   6      386.92      335.75     49.49 o 
  -5   6   6       52.00       18.29     26.92 o 
  -4   6   6      152.16       97.84     32.08 o 
  -3   6   6       92.06       90.84     22.44 o 
  -2   6   6     4764.72     5220.34    141.65 o 
  -1   6   6     1047.70     1046.19     53.80 o 
   0   6   6     3120.98     3296.36     85.30 o 
   1   6   6        2.24        0.00     31.21 o 
   2   6   6     1676.89     1647.02     84.67 o 
   3   6   6     2812.28     2596.00    107.66 o 
   4   6   6     3187.08     3182.41    125.28 o 
   5   6   6      445.97      400.08     74.49 o 
   6   6   6     4171.24     4309.88    181.58 o 
   7   6   6        0.77       18.30     64.56 o 
   8   6   6      295.77      186.06     83.98 o 
   9   6   6      277.29      351.39    131.29 o 
  10   6   6      138.70       74.38    130.32 o 
  11   6   6       43.82       21.93    140.01 o 
 -12   7   6       34.27       47.91    105.35 o 
 -11   7   6       26.22        0.00     94.19 o 
 -10   7   6      178.80       87.03     99.04 o 
  -9   7   6      324.33      107.49     89.60 o 
  -8   7   6      614.89      491.20    114.98 o 
  -7   7   6      244.83       82.44     51.84 o 
  -6   7   6      789.89      761.32     62.24 o 
  -5   7   6     1257.06     1323.56     69.88 o 
  -4   7   6      336.86      231.42     44.48 o 
  -3   7   6      443.78      480.60     47.41 o 
  -2   7   6      783.98      806.86     74.67 o 
  -1   7   6     2757.49     2872.51     73.73 o 
   0   7   6      262.39      306.68     38.21 o 
   1   7   6      899.16     1052.70    103.14 o 
   2   7   6     2093.33     2083.29    102.14 o 
   3   7   6       26.46        2.71     44.86 o 
   4   7   6      151.29       63.25     56.41 o 
   5   7   6      329.99      247.24     72.42 o 
   6   7   6      494.28      359.30     85.01 o 
   7   7   6        0.52        7.17     64.33 o 
   8   7   6      284.85      224.21     90.96 o 
   9   7   6      911.57      920.91    310.53 o 
  10   7   6      146.32       61.39    128.34 o 
  11   7   6       16.89        0.00    129.53 o 
 -12   8   6      190.89      111.05    136.98 o 
 -11   8   6       26.15        0.00    121.22 o 
 -10   8   6      102.08        0.00     88.78 o 
  -9   8   6        0.72        0.00     78.07 o 
  -8   8   6      272.77       24.47     72.79 o 
  -7   8   6      246.64      127.04     57.13 o 
  -6   8   6      431.58      290.22     59.73 o 
  -5   8   6        0.56        0.79     33.58 o 
  -4   8   6        6.06        0.00     30.99 o 
  -3   8   6      139.77       76.47     32.05 o 
  -2   8   6     3744.01     4177.43    135.47 o 
  -1   8   6     2790.23     2851.25    115.57 o 
   0   8   6      101.35       42.80     32.09 o 
   1   8   6     1100.78     1091.32     89.09 o 
   2   8   6      211.17      255.62     46.39 o 
   3   8   6        1.64        0.00     42.62 o 
   4   8   6      118.05       55.52     56.01 o 
   5   8   6        0.41        0.00     57.14 o 
   6   8   6      304.43      253.00     81.87 o 
   7   8   6       24.67       12.24     72.51 o 
   8   8   6      237.82      177.10    129.63 o 
   9   8   6      754.82      976.85    206.95 o 
  10   8   6       63.62        0.00    121.68 o 
 -12   9   6      261.78      165.81    148.89 o 
 -11   9   6      368.46      338.60    147.51 o 
 -10   9   6       22.45        0.00     99.88 o 
  -9   9   6      414.45      242.38    116.42 o 
  -8   9   6      165.44      240.19    111.75 o 
  -7   9   6        4.02        0.00     61.79 o 
  -6   9   6        7.90       20.47     42.16 o 
  -5   9   6     5357.62     5378.63    125.17 o 
  -4   9   6      643.06      688.16     69.81 o 
  -3   9   6     1204.06     1196.91     99.50 o 
  -2   9   6     1055.62      903.60    122.05 o 
  -1   9   6     1902.38     1831.36    100.54 o 
   0   9   6     1683.99     1546.24    104.51 o 
   1   9   6     4364.74     4136.10    108.24 o 
   2   9   6     1666.02     1623.55     81.26 o 
   3   9   6       20.97        0.00     39.97 o 
   4   9   6      859.56     1055.77     97.36 o 
   5   9   6       55.19       75.65     63.67 o 
   6   9   6       93.21        4.10     73.01 o 
   7   9   6     3342.66     3281.55    164.69 o 
   8   9   6      474.95      215.66    100.14 o 
   9   9   6      810.00      603.21    148.53 o 
  10   9   6      278.84      279.05    145.29 o 
 -12  10   6      948.75      817.48    316.65 o 
 -11  10   6      351.60      361.59    163.12 o 
 -10  10   6     1948.81     2196.39    335.21 o 
  -9  10   6     1766.93     1632.01    283.82 o 
  -8  10   6      119.43       54.20    100.09 o 
  -7  10   6     2266.36     2204.89    132.70 o 
  -6  10   6     4079.77     3845.76    212.80 o 
  -5  10   6      128.72       71.19     53.76 o 
  -4  10   6     3107.07     3130.06    140.28 o 
  -3  10   6     2865.46     2943.42    150.03 o 
  -2  10   6       44.31       15.58     47.17 o 
  -1  10   6      534.26      427.76     70.53 o 
   0  10   6     7764.45     7350.97    193.61 o 
   1  10   6     2254.47     2091.24    112.98 o 
   2  10   6     3503.28     3243.20    131.89 o 
   3  10   6     2240.87     1981.06    144.42 o 
   4  10   6      648.13      783.19     89.69 o 
   5  10   6     1102.96     1262.04    164.89 o 
   6  10   6     6614.83     6701.51    213.91 o 
   7  10   6       13.39       23.80     76.21 o 
   8  10   6     1210.23      986.06    130.06 o 
   9  10   6     1407.38     1440.49    186.68 o 
  10  10   6      276.42      192.17    139.32 o 
 -11  11   6     1424.68     1445.16    212.12 o 
 -10  11   6       11.11       52.25    113.22 o 
  -9  11   6      208.74      156.57    118.09 o 
  -8  11   6     4674.22     4548.15    376.74 o 
  -7  11   6     1084.33      989.89    118.11 o 
  -6  11   6      237.03      143.40     73.83 o 
  -5  11   6     9742.90     9543.57    200.93 o 
  -4  11   6     3496.77     3366.81    120.82 o 
  -3  11   6      653.87      526.94     82.70 o 
  -2  11   6     4368.75     4362.85    156.95 o 
  -1  11   6     5730.88     6082.74    185.30 o 
   0  11   6      932.18      759.46     88.81 o 
   1  11   6    12501.17    12474.48    295.76 o 
   2  11   6     1897.64     1886.86    114.22 o 
   3  11   6      363.47      314.05     82.78 o 
   4  11   6     2690.02     2628.21    195.76 o 
   5  11   6      355.60      130.62    122.54 o 
   6  11   6      460.74      266.26    110.59 o 
   7  11   6     2174.95     2219.46    152.86 o 
   8  11   6     1539.58     1409.86    169.46 o 
   9  11   6      242.01      121.08    126.71 o 
  10  11   6      551.32      706.71    177.46 o 
 -11  12   6      467.43      277.63    164.89 o 
 -10  12   6     3692.44     3925.41    297.42 o 
  -9  12   6     2903.01     3048.14    211.14 o 
  -8  12   6       86.10       49.39     81.47 o 
  -7  12   6     6437.10     6435.88    351.26 o 
  -6  12   6     8772.98     8777.20    241.93 o 
  -5  12   6       39.40       22.88     54.39 o 
  -4  12   6     5228.32     5277.71    152.82 o 
  -3  12   6     5930.96     5793.88    188.36 o 
  -2  12   6        5.44        0.00     53.34 o 
  -1  12   6     3623.85     3488.37    149.26 o 
   0  12   6     8240.71     7745.58    214.11 o 
   1  12   6       66.12       49.26     62.41 o 
   2  12   6     3306.51     3040.29    140.02 o 
   3  12   6     7487.39     7707.50    215.67 o 
   4  12   6      405.97      412.74     86.93 o 
   5  12   6     2654.11     2968.64    198.52 o 
   6  12   6     7012.15     7109.53    414.73 o 
   7  12   6      826.81      669.73    236.04 o 
   8  12   6      646.47      444.38    143.34 o 
   9  12   6     3341.67     3249.84    332.89 o 
 -11  13   6     1502.53     1504.77    337.92 o 
 -10  13   6      258.00      203.89    138.00 o 
  -9  13   6     1747.90     1862.10    207.90 o 
  -8  13   6     4243.58     4344.20    269.04 o 
  -7  13   6     1550.80     1670.87    142.98 o 
  -6  13   6     2325.24     2503.59    175.80 o 
  -5  13   6     7770.92     7640.00    189.32 o 
  -4  13   6     4287.93     4141.58    141.01 o 
  -3  13   6      871.55      891.45    116.87 o 
  -2  13   6     6210.64     6509.36    250.41 o 
  -1  13   6     1905.79     1912.12    129.83 o 
   0  13   6     2358.51     2168.84    131.19 o 
   1  13   6     7048.95     7168.68    211.31 o 
   2  13   6     2197.63     2222.91    131.26 o 
   3  13   6      372.92      272.42    134.08 o 
   4  13   6     7322.58     7255.39    232.14 o 
   5  13   6     3834.33     3736.25    187.83 o 
   6  13   6      123.77       90.67    102.41 o 
   7  13   6     1397.94     1171.11    167.95 o 
   8  13   6     2756.14     2726.63    432.87 o 
   9  13   6      422.31      425.06    218.85 o 
 -10  14   6     1694.81     2062.80    232.11 o 
  -9  14   6     1556.72     1811.71    294.77 o 
  -8  14   6      447.18      551.59    106.76 o 
  -7  14   6     2484.93     2649.75    161.60 o 
  -6  14   6     2465.00     2359.68    142.89 o 
  -5  14   6      121.01       71.51     65.49 o 
  -4  14   6     2797.32     2729.13    122.40 o 
  -3  14   6     5182.28     5049.69    212.78 o 
  -2  14   6      753.04      590.39    121.84 o 
  -1  14   6     3840.76     3655.37    162.18 o 
   0  14   6     5656.37     5550.13    193.39 o 
   1  14   6        2.79       62.40     71.60 o 
   2  14   6     3789.47     3651.09    160.14 o 
   3  14   6     9332.53     9524.60    255.44 o 
   4  14   6     1100.90     1045.21    107.37 o 
   5  14   6     2229.04     2467.76    186.42 o 
   6  14   6     4352.38     4488.91    242.17 o 
   7  14   6     1077.55      887.52    164.09 o 
   8  14   6      509.83      240.38    170.93 o 
   9  14   6     3928.66     4059.44    387.67 o 
 -10  15   6      171.69       37.63    132.19 o 
  -9  15   6     1574.81     1446.14    189.44 o 
  -8  15   6     3261.95     3769.06    247.16 o 
  -7  15   6      543.20      342.84     95.53 o 
  -6  15   6     2066.10     2047.91    146.58 o 
  -5  15   6     5946.21     5961.79    175.94 o 
  -4  15   6     1025.21     1012.23    121.78 o 
  -3  15   6     1605.49     1996.68    157.22 o 
  -2  15   6     9778.75     9992.62    267.24 o 
  -1  15   6      353.21      289.64     91.45 o 
   0  15   6      274.32      243.23     84.05 o 
   1  15   6    15656.81    15507.54    587.36 o 
   2  15   6     6280.67     6312.25    212.79 o 
   3  15   6      420.46      354.09    115.15 o 
   4  15   6     9319.08     9066.14    489.92 o 
   5  15   6     5597.14     6032.60    202.12 o 
   6  15   6       65.70        0.00    109.77 o 
   7  15   6     2645.63     2601.38    218.63 o 
   8  15   6     2103.73     2142.89    544.34 o 
  -9  16   6     1332.26     1400.04    195.78 o 
  -8  16   6       13.34        4.88     89.71 o 
  -7  16   6     1886.60     2451.08    247.43 o 
  -6  16   6     1836.37     1956.51    153.90 o 
  -5  16   6      272.50      213.76     73.09 o 
  -4  16   6     2102.35     2161.98    133.82 o 
  -3  16   6     4655.59     4981.87    178.78 o 
  -2  16   6      143.84       37.51     83.64 o 
  -1  16   6     3555.96     3325.60    170.44 o 
   0  16   6    11035.43    11314.12    290.01 o 
   1  16   6     1386.07     1386.57    136.69 o 
   2  16   6     5910.53     6491.49    378.84 o 
   3  16   6     7042.80     6818.54    229.13 o 
   4  16   6     2144.88     2039.51    161.99 o 
   5  16   6      541.82      584.65    118.75 o 
   6  16   6     3007.53     3288.83    242.14 o 
   7  16   6     1401.38     1142.79    510.69 o 
   8  16   6      205.04        0.00    127.61 o 
  -9  17   6     1088.00     1265.65    282.46 o 
  -8  17   6     2207.66     2587.99    179.59 o 
  -7  17   6      259.21      284.57    101.92 o 
  -6  17   6     1142.66     1150.24    131.16 o 
  -5  17   6     2724.72     2802.13    187.41 o 
  -4  17   6      560.37      324.81     85.13 o 
  -3  17   6     1384.07     1686.92    145.41 o 
  -2  17   6     5028.72     4782.66    203.63 o 
  -1  17   6      959.67      921.25    132.08 o 
   0  17   6      542.02      498.67    107.23 o 
   1  17   6     5666.23     5510.08    318.89 o 
   2  17   6     2660.86     2729.92    165.93 o 
   3  17   6        0.97        7.92     82.74 o 
   4  17   6     4740.46     4827.50    202.89 o 
   5  17   6     3452.43     3726.66    194.67 o 
   6  17   6       18.71        0.81    121.03 o 
   7  17   6     1901.52     1721.01    223.03 o 
  -8  18   6       40.08      110.85    103.24 o 
  -7  18   6     1576.53     1547.90    155.50 o 
  -6  18   6     1428.94     1572.59    151.57 o 
  -5  18   6       90.18      148.79     79.65 o 
  -4  18   6     1012.05      879.97    131.47 o 
  -3  18   6     2054.94     2271.46    210.44 o 
  -2  18   6       10.39        0.00     85.63 o 
  -1  18   6     4213.65     4065.87    190.13 o 
   0  18   6     3564.58     3680.93    189.71 o 
   1  18   6        6.14      174.31    148.61 o 
   2  18   6      921.39     1059.00    147.68 o 
   3  18   6     2878.08     2686.07    167.41 o 
   4  18   6      476.16      380.04    122.97 o 
   5  18   6     1509.15     1600.85    264.45 o 
   6  18   6     1431.38      846.85    295.79 o 
  -7  19   6      124.88      165.07    124.55 o 
  -6  19   6      351.47      377.40    111.97 o 
  -5  19   6      501.94      501.25    113.37 o 
  -4  19   6      444.32      297.73     89.29 o 
  -3  19   6      579.27      455.13     94.60 o 
  -2  19   6      739.75      609.94    121.41 o 
  -1  19   6      752.64      701.00    121.34 o 
   0  19   6     1101.10     1046.55    153.98 o 
   1  19   6      444.16      435.11    151.64 o 
   2  19   6      340.79       76.50    132.85 o 
   3  19   6       43.76        0.00    121.20 o 
   4  19   6     1169.55      978.21    239.03 o 
   5  19   6      442.72      324.52    283.62 o 
   6  19   6      148.23        0.00    214.77 o 
  -6  20   6      232.31      200.76    223.61 o 
  -5  20   6      193.52      254.66    137.70 o 
  -4  20   6      505.07      331.05    112.00 o 
  -3  20   6      107.51       96.40     92.89 o 
  -2  20   6        7.74       12.36     87.77 o 
  -1  20   6      730.90      231.82    206.00 o 
   0  20   6      833.40      671.16    219.32 o 
   1  20   6       68.68       79.82    120.52 o 
   2  20   6      244.60       81.59    133.99 o 
   3  20   6      660.88      333.67    288.58 o 
   4  20   6       42.27       91.01    139.27 o 
   5  20   6       56.36      216.76    207.50 o 
  -5  21   6      111.70       93.75    121.43 o 
  -4  21   6       81.32       79.77     96.12 o 
  -3  21   6       42.40       95.57     98.29 o 
  -2  21   6       36.98       72.35     98.32 o 
  -1  21   6       48.75       42.09    122.71 o 
   0  21   6        1.68       43.36    116.71 o 
   1  21   6      285.08      258.65    222.18 o 
   2  21   6       79.27      108.75    138.25 o 
   3  21   6        0.03       11.94    132.40 o 
  -3  22   6      210.06       76.97    103.61 o 
  -2  22   6        8.25       90.43     97.24 o 
  -1  22   6       44.30      150.65    161.15 o 
   0  22   6       33.64      146.35    135.66 o 
   1  22   6       13.54       32.78    114.65 o 
   2  22   6      109.38      112.31    140.34 o 
 -13   1   7       10.87        6.91    104.03 o 
 -12   1   7      401.51      280.40    111.41 o 
 -11   1   7      184.00       42.07     75.28 o 
 -10   1   7       60.95        0.00     70.16 o 
  -9   1   7      944.33      926.04    164.14 o 
  -8   1   7      693.77      653.27    160.04 o 
  -7   1   7      178.48      114.50     45.20 o 
  -6   1   7      273.74      166.71     45.36 o 
  -5   1   7      270.38      175.31     41.28 o 
  -4   1   7      610.52      593.46     78.61 o 
  -3   1   7     2132.29     1829.75    103.62 o 
  -2   1   7     1780.89     1901.32    125.46 o 
  -1   1   7      138.96       46.76     45.75 o 
   0   1   7    16833.99    17643.39    326.49 o 
   1   1   7     1291.67     1085.96     82.14 o 
   2   1   7     3415.61     3166.36    162.98 o 
   3   1   7      678.02      680.11     82.37 o 
   4   1   7     7776.98     7809.04    233.61 o 
   5   1   7      127.04       67.02     66.36 o 
   6   1   7      479.91      352.58     93.82 o 
   7   1   7       63.96        0.00     63.60 o 
   8   1   7      348.29      115.63    109.65 o 
   9   1   7       25.96       41.33    112.56 o 
  10   1   7        2.27        0.00    111.98 o 
  11   1   7      112.33       35.87    135.04 o 
 -13   2   7      410.15      225.71    121.33 o 
 -12   2   7       79.93       11.28     99.00 o 
 -11   2   7       47.48       74.81     94.03 o 
 -10   2   7     1533.60     1638.04    157.39 o 
  -9   2   7      253.19      141.36     70.19 o 
  -8   2   7        6.53        8.66     51.63 o 
  -7   2   7      251.28      157.38     52.56 o 
  -6   2   7      450.73      459.80     52.35 o 
  -5   2   7     2855.33     2599.89     81.94 o 
  -4   2   7      451.53      412.56     71.99 o 
  -3   2   7     6728.37     6295.93    183.80 o 
  -2   2   7    19967.29    19976.62    464.48 o 
  -1   2   7    18576.68    20071.00    356.42 o 
   0   2   7     2429.48     2473.04    112.51 o 
   1   2   7     1555.76     1355.28     89.28 o 
   2   2   7       59.77        8.24     43.07 o 
   3   2   7     6671.89     6949.93    203.66 o 
   4   2   7      222.08      281.45     62.49 o 
   5   2   7     2134.03     2138.79    111.43 o 
   6   2   7     1292.29     1187.73    111.48 o 
   7   2   7       66.82        0.14     61.15 o 
   8   2   7       17.13        0.00     98.13 o 
   9   2   7     1181.39      925.30    232.71 o 
  10   2   7        0.34        0.00    119.97 o 
  11   2   7      443.43      433.92    196.62 o 
 -13   3   7      163.33       46.01    108.82 o 
 -12   3   7     1232.16     1232.02    151.78 o 
 -11   3   7      591.06      522.80    114.18 o 
 -10   3   7        8.43        0.00     78.55 o 
  -9   3   7     2233.02     2225.34    154.01 o 
  -8   3   7     2747.83     2666.08    111.04 o 
  -7   3   7      184.92      104.60     49.19 o 
  -6   3   7     5246.72     5248.32    106.26 o 
  -5   3   7     2888.26     2718.71     74.48 o 
  -4   3   7     1108.42     1021.45     91.01 o 
  -3   3   7    13495.65    14140.10    292.37 o 
  -2   3   7     3189.62     3052.59    121.30 o 
  -1   3   7       36.91       83.01     49.41 o 
   0   3   7    30267.17    32282.83    498.74 o 
   1   3   7    30796.90    30947.84   1000.52 o 
   2   3   7     4790.11     4539.69    130.99 o 
   3   3   7     7684.08     7525.94    384.76 o 
   4   3   7    21507.25    22157.75    374.01 o 
   5   3   7       48.81       12.12     49.84 o 
   6   3   7     3921.59     3582.67    151.33 o 
   7   3   7      833.99      835.72    103.78 o 
   8   3   7     1045.14      864.75    148.65 o 
   9   3   7     1043.38     1154.37    175.58 o 
  10   3   7      531.60      418.61    149.41 o 
  11   3   7      455.85      792.98    189.40 o 
 -13   4   7     1391.58     1718.74    184.67 o 
 -12   4   7       75.25       78.89    101.05 o 
 -11   4   7      484.04      292.13    184.36 o 
 -10   4   7     5280.59     5561.07    216.81 o 
  -9   4   7      520.89      394.91     94.21 o 
  -8   4   7      772.03      574.67    171.78 o 
  -7   4   7     2997.33     2701.83    100.32 o 
  -6   4   7      520.23      596.79     51.40 o 
  -5   4   7     3738.89     3764.38    116.42 o 
  -4   4   7    12218.95    12557.41    256.02 o 
  -3   4   7     3457.23     3394.10    109.68 o 
  -2   4   7     5931.13     6246.61    406.91 o 
  -1   4   7    24697.67    26166.56    490.10 o 
   0   4   7       46.77       25.34     35.36 o 
   1   4   7      319.91      350.41     59.14 o 
   2   4   7    12649.76    12602.13    350.74 o 
   3   4   7     7872.97     8188.30    187.39 o 
   4   4   7      762.58      982.51     88.60 o 
   5   4   7     9610.51     9599.22    229.58 o 
   6   4   7     6212.70     6078.16    192.82 o 
   7   4   7       51.49        0.00     64.44 o 
   8   4   7     4606.68     4214.65    262.82 o 
   9   4   7     3372.55     3170.45    298.50 o 
  10   4   7        6.51        0.00    115.06 o 
  11   4   7     1903.08     1993.31    315.90 o 
 -12   5   7     2151.11     2241.62    196.08 o 
 -11   5   7      844.95      719.22    128.51 o 
 -10   5   7       48.91       56.89     84.01 o 
  -9   5   7     7041.27     7006.42    224.78 o 
  -8   5   7      878.71      896.62    124.50 o 
  -7   5   7     1181.52     1105.58    198.14 o 
  -6   5   7    11934.09    12349.37    192.08 o 
  -5   5   7     2079.86     2155.30     62.87 o 
  -4   5   7      640.14      666.76     44.30 o 
  -3   5   7    13774.77    14080.31    206.88 o 
  -2   5   7     6432.00     6399.29    145.97 o 
  -1   5   7     1563.08     1522.79    119.21 o 
   0   5   7     9492.83     9335.24    266.87 o 
   1   5   7    13871.71    13660.58    234.59 o 
   2   5   7     2570.96     2695.15    104.39 o 
   3   5   7     5707.15     5391.36    152.38 o 
   4   5   7     7860.03     8232.77    202.13 o 
   5   5   7     3208.87     3202.83    138.16 o 
   6   5   7     2714.24     2836.67    142.15 o 
   7   5   7     2541.93     2464.02    143.79 o 
   8   5   7     1741.50     1692.36    145.27 o 
   9   5   7      533.08      582.00    146.55 o 
  10   5   7     2182.29     2594.16    251.69 o 
  11   5   7      723.47      678.75    187.50 o 
 -12   6   7       10.63       54.92    107.87 o 
 -11   6   7     2396.41     2597.14    306.86 o 
 -10   6   7     7814.41     8479.04    267.52 o 
  -9   6   7     2185.27     2238.85    145.18 o 
  -8   6   7     6251.28     5944.84    242.80 o 
  -7   6   7     5682.96     5581.09    146.32 o 
  -6   6   7      155.76      215.47     45.13 o 
  -5   6   7     6140.27     6156.01    122.68 o 
  -4   6   7    18526.51    18714.41    344.21 o 
  -3   6   7     5949.35     6054.91    128.50 o 
  -2   6   7      800.48      716.67     75.62 o 
  -1   6   7    25305.40    25277.20    374.21 o 
   0   6   7    12699.52    12568.61    215.42 o 
   1   6   7     1024.76     1076.68    107.40 o 
   2   6   7    11849.11    11882.54    225.43 o 
   3   6   7    19262.92    19737.87    323.37 o 
   4   6   7      192.78      229.15    103.61 o 
   5   6   7    11125.08    11064.47    253.64 o 
   6   6   7    10989.26    11145.50    267.66 o 
   7   6   7       78.47       71.87     68.51 o 
   8   6   7     4754.84     4555.44    191.79 o 
   9   6   7     5989.90     6116.13    298.97 o 
  10   6   7       44.50       32.97    131.18 o 
 -12   7   7     3378.69     3171.43    258.89 o 
 -11   7   7      531.37      583.71    126.67 o 
 -10   7   7      167.33       20.89     87.21 o 
  -9   7   7     5378.18     5671.52    207.28 o 
  -8   7   7     4951.42     5048.63    188.64 o 
  -7   7   7        0.61       33.68     51.45 o 
  -6   7   7    15073.54    15842.33    216.90 o 
  -5   7   7     6951.71     7532.23    138.43 o 
  -4   7   7        8.78        6.35     35.13 o 
  -3   7   7     7234.68     7048.22    195.96 o 
  -2   7   7    19395.42    19682.29    285.23 o 
  -1   7   7       97.74       57.08     33.42 o 
   0   7   7    28487.50    29943.83    390.26 o 
   1   7   7    14697.07    14861.29    340.99 o 
   2   7   7     2127.60     2346.66    101.10 o 
   3   7   7     6950.85     6718.63    178.02 o 
   4   7   7    10549.93    10155.72    232.13 o 
   5   7   7     4016.37     4018.15    156.72 o 
   6   7   7     1814.33     1937.95    178.69 o 
   7   7   7     4021.66     3936.85    172.48 o 
   8   7   7     1946.22     2236.96    229.39 o 
   9   7   7      576.54      679.51    260.31 o 
  10   7   7     4341.65     4662.18    308.29 o 
 -12   8   7        4.51       11.50    137.93 o 
 -11   8   7     2283.63     2885.49    263.98 o 
 -10   8   7     2350.86     2648.84    228.68 o 
  -9   8   7     2149.15     2502.53    208.31 o 
  -8   8   7     2044.91     2403.45    181.07 o 
  -7   8   7    10201.87    10522.12    210.37 o 
  -6   8   7      139.77      148.22     46.16 o 
  -5   8   7     8657.60     8834.65    219.40 o 
  -4   8   7     3303.16     3123.59    131.22 o 
  -3   8   7     3729.24     3583.72     97.09 o 
  -2   8   7      844.83      949.33    157.22 o 
  -1   8   7    16853.84    17735.40    346.71 o 
   0   8   7    11918.75    12276.88    191.39 o 
   1   8   7     2417.55     2510.28     90.38 o 
   2   8   7    19736.29    19912.63    320.26 o 
   3   8   7     8565.79     8737.70    207.72 o 
   4   8   7     1974.65     1919.73    153.41 o 
   5   8   7     8497.42     8432.74    225.59 o 
   6   8   7     5773.72     5739.66    197.95 o 
   7   8   7      807.55      781.97    109.60 o 
   8   8   7     4672.28     4813.42    204.82 o 
   9   8   7     4416.74     4312.04    257.84 o 
  10   8   7        2.02       22.55    133.47 o 
 -12   9   7     2381.44     2432.23    389.24 o 
 -11   9   7      582.14      601.51    180.04 o 
 -10   9   7       15.84        0.00     98.92 o 
  -9   9   7     2946.29     3141.12    346.76 o 
  -8   9   7     8863.28     8360.32    640.57 o 
  -7   9   7      256.86      138.29     69.90 o 
  -6   9   7    10400.17    10396.32    370.46 o 
  -5   9   7    10732.06    11444.99    307.80 o 
  -4   9   7      136.67       87.58     55.27 o 
  -3   9   7     5943.10     5839.36    176.50 o 
  -2   9   7    21895.98    23338.35    410.25 o 
  -1   9   7      289.80      270.96     67.80 o 
   0   9   7    17551.68    17573.03    654.63 o 
   1   9   7     6683.85     6210.04    180.82 o 
   2   9   7       42.06       50.92     42.99 o 
   3   9   7     5122.80     5216.63    211.43 o 
   4   9   7     6167.38     5840.41    180.89 o 
   5   9   7     1669.76     1816.67    130.16 o 
   6   9   7     2457.25     2272.08    143.95 o 
   7   9   7     5794.52     5608.84    209.07 o 
   8   9   7      297.05      389.29    156.93 o 
   9   9   7      577.22      510.78    144.49 o 
  10   9   7     3475.51     3704.68    276.26 o 
 -11  10   7      352.94      219.38    149.35 o 
 -10  10   7     1838.90     2323.01    658.72 o 
  -9  10   7       82.66      128.16    153.47 o 
  -8  10   7     2178.26     2359.06    201.19 o 
  -7  10   7     5143.93     5102.51    228.49 o 
  -6  10   7       63.85        0.14     63.83 o 
  -5  10   7     2083.05     2084.28    106.37 o 
  -4  10   7     4421.45     4471.30    161.02 o 
  -3  10   7     7168.87     7165.27    200.64 o 
  -2  10   7      782.01      896.21     96.08 o 
  -1  10   7     5742.84     5257.50    171.45 o 
   0  10   7      646.34      516.83     78.77 o 
   1  10   7        6.40       17.01     49.51 o 
   2  10   7     3499.11     3213.14    136.96 o 
   3  10   7      643.97      763.49    115.41 o 
   4  10   7       55.73        0.00     75.23 o 
   5  10   7     4817.43     4540.77    220.85 o 
   6  10   7     1917.43     1988.04    149.58 o 
   7  10   7     1796.95     2055.36    156.16 o 
   8  10   7     2887.48     2678.85    180.03 o 
   9  10   7     1975.39     2083.83    214.92 o 
  10  10   7      124.26       77.66    118.77 o 
 -11  11   7      331.98      298.13    148.04 o 
 -10  11   7      117.28       35.28    115.56 o 
  -9  11   7     2896.56     2705.62    196.70 o 
  -8  11   7     1589.36     1784.68    189.08 o 
  -7  11   7      799.70      645.19    102.08 o 
  -6  11   7     3524.83     3329.65    287.43 o 
  -5  11   7     5389.43     5742.07    160.76 o 
  -4  11   7     1273.26     1369.63    151.71 o 
  -3  11   7     8010.46     8016.09    237.38 o 
  -2  11   7     8389.71     8928.54    651.92 o 
  -1  11   7      328.97      204.75    100.47 o 
   0  11   7     1336.24     1326.98    131.08 o 
   1  11   7     3501.09     3604.50    150.89 o 
   2  11   7       56.81        0.00     56.43 o 
   3  11   7     2267.23     2288.70    129.66 o 
   4  11   7     3775.99     3682.10    196.23 o 
   5  11   7      435.83      368.54    115.44 o 
   6  11   7     2743.92     2718.44    189.86 o 
   7  11   7     1979.49     2132.10    208.01 o 
   8  11   7       33.39       29.62    117.41 o 
   9  11   7      400.44      479.02    217.63 o 
 -11  12   7       14.19      124.38    146.97 o 
 -10  12   7      609.29      581.38    152.87 o 
  -9  12   7       26.88       24.94    103.41 o 
  -8  12   7      483.87      398.76    103.07 o 
  -7  12   7      750.67      778.21    111.30 o 
  -6  12   7      495.45      364.75     90.22 o 
  -5  12   7     1035.91      938.43     96.67 o 
  -4  12   7     5432.80     5640.26    193.39 o 
  -3  12   7     4425.05     4602.50    176.28 o 
  -2  12   7      660.95      770.30     97.43 o 
  -1  12   7     2521.67     2421.69    139.69 o 
   0  12   7      534.54      465.73     86.71 o 
   1  12   7      105.04       64.32     64.82 o 
   2  12   7     1754.75     1881.30    127.56 o 
   3  12   7     1394.56     1196.21    117.67 o 
   4  12   7        5.38        0.00     67.20 o 
   5  12   7     2392.40     2411.85    194.69 o 
   6  12   7      472.70      316.12    124.16 o 
   7  12   7      591.83      300.30    131.73 o 
   8  12   7      915.40      779.11    164.57 o 
   9  12   7     1627.91     1845.40    312.78 o 
 -10  13   7       75.80       21.42    129.98 o 
  -9  13   7      367.78      201.68    125.48 o 
  -8  13   7       11.91        2.65     83.71 o 
  -7  13   7      174.30       72.32     86.54 o 
  -6  13   7      140.80       76.08     74.78 o 
  -5  13   7      113.87       20.90     63.74 o 
  -4  13   7       12.21        0.14     55.69 o 
  -3  13   7      719.56      542.96     96.68 o 
  -2  13   7      396.16      278.96     84.41 o 
  -1  13   7       78.65       50.03     67.32 o 
   0  13   7      263.45      207.45     79.73 o 
   1  13   7      390.89      449.91     90.34 o 
   2  13   7       16.02        3.80     69.69 o 
   3  13   7      438.74      324.10     92.23 o 
   4  13   7     1979.97     1934.23    144.83 o 
   5  13   7        3.66        0.00    102.24 o 
   6  13   7      272.42      121.01    115.86 o 
   7  13   7        3.16        0.14    116.42 o 
   8  13   7       78.69       64.07    126.82 o 
 -10  14   7       72.96       20.94    132.76 o 
  -9  14   7        0.98       35.04    112.17 o 
  -8  14   7      110.93      122.26     92.17 o 
  -7  14   7        1.49        0.14     79.24 o 
  -6  14   7      185.33       21.54     75.23 o 
  -5  14   7       50.46        7.43     61.33 o 
  -4  14   7       75.31       33.83     62.09 o 
  -3  14   7      402.07      312.43    153.84 o 
  -2  14   7     1039.44      926.00    118.11 o 
  -1  14   7      409.21      339.58     90.53 o 
   0  14   7      615.66      534.89    101.34 o 
   1  14   7       79.88        0.00     66.64 o 
   2  14   7      113.40       51.53     76.41 o 
   3  14   7      480.90      246.10     95.23 o 
   4  14   7      493.20      251.40     96.71 o 
   5  14   7        0.62        0.00    103.31 o 
   6  14   7        7.78        0.00    106.17 o 
   7  14   7        2.33        0.00    106.99 o 
   8  14   7        1.11        0.00    111.99 o 
  -9  15   7        0.97        3.83    115.43 o 
  -8  15   7       29.20        0.00     89.07 o 
  -7  15   7       13.87        4.63     78.27 o 
  -6  15   7      111.51        1.07     73.67 o 
  -5  15   7      686.34      670.75     93.54 o 
  -4  15   7        7.44       38.47     67.97 o 
  -3  15   7     1096.88      904.98    120.69 o 
  -2  15   7        8.65        7.89     73.69 o 
  -1  15   7      138.39        0.00     74.75 o 
   0  15   7      461.91      430.51     96.19 o 
   1  15   7      357.37      299.12     93.25 o 
   2  15   7      139.11      129.46     84.04 o 
   3  15   7      190.83      152.02     88.21 o 
   4  15   7       16.31        7.63     78.42 o 
   5  15   7        6.99       14.14     84.92 o 
   6  15   7       47.69        0.00    107.55 o 
   7  15   7      306.95      239.89    192.68 o 
   8  15   7       15.37        9.02    122.67 o 
  -9  16   7       74.33        0.00    135.07 o 
  -8  16   7        2.43        0.14     89.83 o 
  -7  16   7      267.91      259.39    104.58 o 
  -6  16   7      118.59        8.72     84.51 o 
  -5  16   7        1.87        0.00     65.28 o 
  -4  16   7      307.00      196.88     78.37 o 
  -3  16   7      511.91      644.55    149.40 o 
  -2  16   7      312.63      159.79     94.91 o 
  -1  16   7      168.43       43.82     85.56 o 
   0  16   7       29.99       40.40     78.31 o 
   1  16   7       34.85       93.18     86.12 o 
   2  16   7      313.57      340.76     96.75 o 
   3  16   7      755.01      629.88    113.13 o 
   4  16   7      213.09      103.40     94.53 o 
   5  16   7      708.74      641.32    149.98 o 
   6  16   7      782.35      489.32    149.21 o 
   7  16   7        2.81       23.85    136.80 o 
  -8  17   7      369.45      115.60    104.47 o 
  -7  17   7      155.61       70.85     95.73 o 
  -6  17   7      114.82      136.89     90.01 o 
  -5  17   7      100.68       49.79     73.95 o 
  -4  17   7      589.47      450.47     93.23 o 
  -3  17   7     1115.97      941.71    146.57 o 
  -2  17   7      916.66      779.32    130.21 o 
  -1  17   7      114.19       33.87     78.95 o 
   0  17   7       28.12        0.79     81.05 o 
   1  17   7      409.97      365.43    100.23 o 
   2  17   7      182.80      179.29     94.22 o 
   3  17   7       78.01       69.19     87.43 o 
   4  17   7     2054.24     2366.19    176.09 o 
   5  17   7       10.77        0.00     93.26 o 
   6  17   7      128.53       68.27    141.55 o 
  -8  18   7      341.21      459.07    124.19 o 
  -7  18   7     1926.48     2122.33    200.59 o 
  -6  18   7      398.90      462.27    110.77 o 
  -5  18   7       74.87      121.99     83.47 o 
  -4  18   7     1958.35     2140.18    146.03 o 
  -3  18   7     2132.69     2099.28    146.49 o 
  -2  18   7      795.01      718.14    127.23 o 
  -1  18   7     1620.31     1784.71    166.19 o 
   0  18   7      319.84      178.52    104.61 o 
   1  18   7        2.98        0.00     83.86 o 
   2  18   7      966.83      887.66    134.03 o 
   3  18   7     1980.85     2150.80    206.45 o 
   4  18   7      341.79      223.76    108.12 o 
   5  18   7     1199.45     1211.68    314.65 o 
   6  18   7      813.40      437.17    168.66 o 
  -7  19   7       15.93      368.94    275.77 o 
  -6  19   7     2111.09     2092.70    197.85 o 
  -5  19   7     1305.04     1323.38    149.25 o 
  -4  19   7      132.69      140.64     95.20 o 
  -3  19   7     1955.54     2167.76    147.67 o 
  -2  19   7     1901.37     2174.70    290.81 o 
  -1  19   7      492.74      399.28    183.16 o 
   0  19   7      577.08      448.15    110.98 o 
   1  19   7     3156.57     3369.61    191.89 o 
   2  19   7      345.00      165.69    127.51 o 
   3  19   7     1310.11     1203.46    151.34 o 
   4  19   7     1680.67     1473.76    350.84 o 
   5  19   7       15.59      104.66    127.59 o 
  -6  20   7      251.36      192.15    108.61 o 
  -5  20   7      996.10      954.21    139.55 o 
  -4  20   7     3161.72     3551.18    171.44 o 
  -3  20   7      474.70      480.07    101.02 o 
  -2  20   7      661.59      716.61    133.29 o 
  -1  20   7     2289.51     2379.52    286.32 o 
   0  20   7     1330.22     1028.10    203.08 o 
   1  20   7      457.85      228.26    197.64 o 
   2  20   7     1620.07     1673.70    383.26 o 
   3  20   7      563.50      401.70    252.08 o 
   4  20   7      156.10      102.65    145.51 o 
  -4  21   7        5.11       98.34    105.78 o 
  -3  21   7     2236.85     2515.77    180.92 o 
  -2  21   7     2497.90     2710.64    187.48 o 
  -1  21   7      169.66      157.18    151.83 o 
   0  21   7     2145.20     1976.12    238.91 o 
   1  21   7     2283.55     2353.56    369.53 o 
   2  21   7      259.24      339.59    315.97 o 
  -2  22   7      161.42      244.65    120.24 o 
  -1  22   7     3223.42     3508.59    278.32 o 
   0  22   7     1122.51     1128.94    437.49 o 
 -13   0   8      749.65      330.31    245.49 o 
 -12   0   8       55.16        0.00    176.98 o 
 -11   0   8     3053.39     3033.30    318.49 o 
 -10   0   8     4789.36     4654.17    225.70 o 
  -9   0   8       66.04        0.00     82.32 o 
  -8   0   8     5525.71     5199.38    205.36 o 
  -7   0   8     8696.50     8861.37    286.20 o 
  -6   0   8        7.16       30.56     52.11 o 
  -5   0   8    25844.81    28058.47    643.29 o 
  -4   0   8    23864.06    24320.07    635.21 o 
  -3   0   8     3733.33     3533.12    213.68 o 
  -2   0   8     9672.40     9713.49    337.52 o 
  -1   0   8    21542.90    23470.78    592.11 o 
   0   0   8    18030.48    19580.30    523.06 o 
   1   0   8    37185.56    37107.50    813.68 o 
   2   0   8    22008.84    22473.86    582.06 o 
   3   0   8     3520.64     4056.86    232.58 o 
   4   0   8     7519.15     7391.38    331.13 o 
   5   0   8    26250.01    26795.79    740.14 o 
   6   0   8     3699.12     4050.33    287.77 o 
   7   0   8     2127.55     2060.02    165.36 o 
   8   0   8     9437.04     8551.28    467.33 o 
   9   0   8      523.00      467.06    197.64 o 
  10   0   8     1755.31     1725.64    319.44 o 
 -13   1   8     1220.40     1187.93    216.55 o 
 -12   1   8     2000.75     1965.17    179.27 o 
 -11   1   8      236.79      188.39     97.62 o 
 -10   1   8     1822.04     1797.32    231.01 o 
  -9   1   8     6687.42     6657.65    176.96 o 
  -8   1   8      242.84      252.69     64.37 o 
  -7   1   8     2840.35     3032.94    159.86 o 
  -6   1   8    11686.27    12121.73    198.70 o 
  -5   1   8     3099.16     3322.46     97.80 o 
  -4   1   8     5973.56     6307.93    200.94 o 
  -3   1   8    18754.55    19565.47    416.56 o 
  -2   1   8     4667.97     4241.72    222.38 o 
  -1   1   8     4822.07     4968.20    169.08 o 
   0   1   8    75870.31    80079.34   1269.53 o 
   1   1   8     9423.87     9110.44    230.28 o 
   2   1   8     5033.67     4731.24    166.17 o 
   3   1   8    30133.95    31035.40    530.90 o 
   4   1   8      820.31      979.10    109.60 o 
   5   1   8      115.62      299.50     92.77 o 
   6   1   8     5184.73     5282.69    183.68 o 
   7   1   8     2049.09     2167.47    142.92 o 
   8   1   8      553.78      536.54    136.41 o 
   9   1   8     3512.65     3239.59    239.99 o 
  10   1   8     1875.08     2326.84    411.12 o 
 -12   2   8      329.30      191.74    111.05 o 
 -11   2   8     4202.84     3989.52    219.71 o 
 -10   2   8     2790.32     2520.55    156.72 o 
  -9   2   8      333.86      236.21     67.32 o 
  -8   2   8     5576.34     5551.21    150.22 o 
  -7   2   8     4667.44     4490.00    125.39 o 
  -6   2   8     1853.38     1957.68     83.09 o 
  -5   2   8     8832.89     9182.42    340.82 o 
  -4   2   8    10319.99     9680.41    252.93 o 
  -3   2   8     1480.36     1400.80    101.37 o 
  -2   2   8     1926.93     1704.87    178.68 o 
  -1   2   8     8452.18     8391.06    219.48 o 
   0   2   8       72.53       93.24     50.27 o 
   1   2   8     3366.18     3323.80    161.55 o 
   2   2   8     3487.73     3277.60    180.79 o 
   3   2   8      163.30      171.98     63.81 o 
   4   2   8     5232.52     5232.50    165.45 o 
   5   2   8    14204.54    13942.60    286.88 o 
   6   2   8     1346.02     1365.33    133.56 o 
   7   2   8     2760.23     2582.80    145.14 o 
   8   2   8     7862.18     7904.53    320.74 o 
   9   2   8      559.07      446.69    144.46 o 
  10   2   8      900.86     1045.28    200.43 o 
 -12   3   8     1822.66     1529.57    168.60 o 
 -11   3   8      183.79      109.24     97.78 o 
 -10   3   8     2768.79     2737.17    160.43 o 
  -9   3   8     3501.17     3536.17    164.16 o 
  -8   3   8     1307.53     1371.63    116.12 o 
  -7   3   8     1933.99     1768.00     88.19 o 
  -6   3   8     8657.17     8739.21    181.29 o 
  -5   3   8     2076.54     2010.31     69.22 o 
  -4   3   8     2103.79     1889.26    142.05 o 
  -3   3   8     6309.26     5899.64    186.98 o 
  -2   3   8     9629.92     9922.59    375.31 o 
  -1   3   8      952.93     1028.83     89.69 o 
   0   3   8     5386.82     5221.12    164.75 o 
   1   3   8      951.85      983.00     94.54 o 
   2   3   8      137.80       66.38     41.58 o 
   3   3   8     3682.03     3564.55    131.52 o 
   4   3   8     3127.25     3202.08    131.60 o 
   5   3   8      199.64      198.15     71.55 o 
   6   3   8     5517.24     5440.72    187.28 o 
   7   3   8     2743.35     2691.85    146.51 o 
   8   3   8      418.79      364.69    125.86 o 
   9   3   8     2303.09     2762.08    246.13 o 
  10   3   8     1617.14     1871.58    232.27 o 
 -12   4   8      706.73      619.39    234.51 o 
 -11   4   8     1797.50     1597.04    159.90 o 
 -10   4   8      138.86       61.64     86.05 o 
  -9   4   8      713.34      487.05     96.85 o 
  -8   4   8     3023.05     3065.25    144.46 o 
  -7   4   8      283.05      192.30     64.24 o 
  -6   4   8      740.93      605.83     53.31 o 
  -5   4   8     5574.62     5508.48    118.46 o 
  -4   4   8     4698.19     4757.49    139.35 o 
  -3   4   8       46.86       37.98     38.34 o 
  -2   4   8     1219.50     1055.64     77.24 o 
  -1   4   8    13948.14    14043.85    245.40 o 
   0   4   8      322.59      244.76     50.11 o 
   1   4   8      154.23       86.29     42.33 o 
   2   4   8     1612.01     1366.29     88.54 o 
   3   4   8       76.60       21.37     48.37 o 
   4   4   8     3168.13     3235.25    140.82 o 
   5   4   8     4519.83     4112.68    157.98 o 
   6   4   8     1057.76     1010.40    109.17 o 
   7   4   8     3462.17     3414.46    160.76 o 
   8   4   8     1781.41     1713.09    193.05 o 
   9   4   8      660.49      596.94    155.52 o 
  10   4   8       37.96       12.44    139.18 o 
 -12   5   8      521.00      248.85    116.82 o 
 -11   5   8       72.19       28.69     95.49 o 
 -10   5   8      852.65      691.30    152.30 o 
  -9   5   8      623.39      547.87    102.02 o 
  -8   5   8      161.04       72.05     72.91 o 
  -7   5   8     1022.28      829.05     93.05 o 
  -6   5   8     3573.95     3528.02    111.18 o 
  -5   5   8      264.77      230.83     49.24 o 
  -4   5   8     6043.10     5601.51    256.53 o 
  -3   5   8     9739.74    10155.07    204.27 o 
  -2   5   8      646.66      624.49     66.94 o 
  -1   5   8       82.61       62.71     40.09 o 
   0   5   8     2603.78     2584.84    100.36 o 
   1   5   8     3895.57     3732.57    120.50 o 
   2   5   8       20.05       30.91     40.12 o 
   3   5   8      432.98      346.42    104.34 o 
   4   5   8     7128.05     6981.74    192.91 o 
   5   5   8     1275.33     1354.48    199.14 o 
   6   5   8     5091.02     4974.15    220.60 o 
   7   5   8      663.73      545.16     99.70 o 
   8   5   8       76.68        0.00     75.94 o 
   9   5   8      101.50       86.90    125.83 o 
  10   5   8      569.24      522.52    159.89 o 
 -12   6   8      125.05      276.12    143.93 o 
 -11   6   8       29.06       12.45     96.86 o 
 -10   6   8       46.74       15.87     86.75 o 
  -9   6   8      564.01      296.75     95.16 o 
  -8   6   8      857.15      787.98    105.45 o 
  -7   6   8      765.85      735.16     96.16 o 
  -6   6   8      135.91       37.76     44.78 o 
  -5   6   8     1357.98     1494.33    107.74 o 
  -4   6   8      171.59      122.00     49.14 o 
  -3   6   8      200.95       58.38     50.89 o 
  -2   6   8     1738.39     1627.09     83.89 o 
  -1   6   8     4997.36     5131.98    135.23 o 
   0   6   8      191.21      234.95     52.34 o 
   1   6   8     1935.63     1681.76     88.41 o 
   2   6   8     1249.62     1231.42     88.43 o 
   3   6   8      326.11      291.99     65.31 o 
   4   6   8      175.72       75.72     59.61 o 
   5   6   8      276.83      181.84     72.22 o 
   6   6   8     1230.70     1147.46    200.68 o 
   7   6   8      672.38      508.19     97.31 o 
   8   6   8       81.60       26.83     86.45 o 
   9   6   8      292.80      200.57    136.63 o 
  10   6   8      173.11       65.08    135.91 o 
 -12   7   8        2.64        0.00    133.02 o 
 -11   7   8      164.72       23.41    122.41 o 
 -10   7   8      106.14       19.52    107.51 o 
  -9   7   8        0.68        0.00     88.66 o 
  -8   7   8       43.11        3.46     72.09 o 
  -7   7   8      866.41      823.20     88.68 o 
  -6   7   8       21.64        0.00     38.88 o 
  -5   7   8      430.62      339.93     66.04 o 
  -4   7   8     1058.14     1156.62     81.85 o 
  -3   7   8       84.60        5.87     48.77 o 
  -2   7   8       17.20       16.28     36.29 o 
  -1   7   8     1308.98     1341.45     77.82 o 
   0   7   8        7.66        0.00     37.66 o 
   1   7   8      955.55      946.35     79.67 o 
   2   7   8      670.49      611.50     72.36 o 
   3   7   8      202.52      127.96     58.19 o 
   4   7   8       45.69       11.67     56.20 o 
   5   7   8      170.32      162.39     69.86 o 
   6   7   8      499.64      403.67    123.95 o 
   7   7   8       20.00        7.14     72.78 o 
   8   7   8      285.30      242.69    104.66 o 
   9   7   8       47.23        0.00    119.77 o 
  10   7   8       33.01        0.00    143.91 o 
 -12   8   8       23.98        0.00    135.25 o 
 -11   8   8      128.63        0.00    111.24 o 
 -10   8   8       78.85        0.00    105.21 o 
  -9   8   8      288.00      170.90    135.79 o 
  -8   8   8        6.98        0.00     83.91 o 
  -7   8   8     1739.82     1767.30    129.39 o 
  -6   8   8        0.83        0.14     52.90 o 
  -5   8   8      303.33      221.92     60.64 o 
  -4   8   8      126.81       38.80     57.53 o 
  -3   8   8     4472.78     4308.02    153.98 o 
  -2   8   8      866.24      664.06    180.45 o 
  -1   8   8       84.76        9.79     52.33 o 
   0   8   8      243.11      235.01     78.96 o 
   1   8   8        1.46        1.11     43.34 o 
   2   8   8        7.70        0.00     46.02 o 
   3   8   8      200.15      106.35     60.40 o 
   4   8   8       83.03        0.00     56.35 o 
   5   8   8      142.80      112.70     71.03 o 
   6   8   8      356.39      240.06     84.80 o 
   7   8   8       29.30       27.72     73.95 o 
   8   8   8        2.63        0.00     84.54 o 
   9   8   8       16.86        0.00    115.00 o 
  10   8   8      111.32        0.00    136.05 o 
 -11   9   8      153.38       64.79    136.39 o 
 -10   9   8      414.94      279.95    128.20 o 
  -9   9   8      247.06      160.09    188.74 o 
  -8   9   8      548.09      453.35    123.90 o 
  -7   9   8       78.60       45.57     72.10 o 
  -6   9   8      595.60      586.76     91.55 o 
  -5   9   8       24.19        7.96     50.67 o 
  -4   9   8     1356.30     1187.92    108.37 o 
  -3   9   8     2834.23     2704.81    128.07 o 
  -2   9   8     2195.06     2065.78    144.71 o 
  -1   9   8      849.57      895.57    100.62 o 
   0   9   8     2706.13     2505.77    128.19 o 
   1   9   8     2173.84     2064.49    337.58 o 
   2   9   8        1.38        2.44     64.38 o 
   3   9   8      190.22       63.59     75.54 o 
   4   9   8     1076.35     1020.29    208.25 o 
   5   9   8      843.04      839.20    104.77 o 
   6   9   8     1637.62     1582.16    137.34 o 
   7   9   8       83.23       58.82     82.26 o 
   8   9   8        4.22        0.00     85.22 o 
   9   9   8      431.53      359.91    152.04 o 
 -11  10   8      576.69      665.02    239.03 o 
 -10  10   8      852.10      813.80    166.10 o 
  -9  10   8      168.70        0.00     97.82 o 
  -8  10   8      115.98        0.00     88.94 o 
  -7  10   8      124.09       16.48     70.23 o 
  -6  10   8      622.20      543.70     92.50 o 
  -5  10   8     1374.30     1454.72    145.03 o 
  -4  10   8     1775.92     1782.07    164.40 o 
  -3  10   8        0.35        0.00     55.31 o 
  -2  10   8      470.06      418.59     78.27 o 
  -1  10   8     5166.28     5249.53    178.51 o 
   0  10   8       27.88       35.07     55.29 o 
   1  10   8     1774.55     1804.66    123.11 o 
   2  10   8     3317.61     3367.77    179.33 o 
   3  10   8        7.24        0.00     70.65 o 
   4  10   8     1598.23     1646.45    159.73 o 
   5  10   8     2136.85     2396.40    273.36 o 
   6  10   8      670.05      518.32    125.89 o 
   7  10   8      798.55      718.04    218.98 o 
   8  10   8     1677.79     1263.05    181.21 o 
   9  10   8       11.17       21.61    182.56 o 
 -11  11   8       79.44       16.83    136.56 o 
 -10  11   8     1220.83     1518.28    202.29 o 
  -9  11   8      600.37      596.93    145.52 o 
  -8  11   8      714.88      719.50    144.15 o 
  -7  11   8      529.80      542.55     96.36 o 
  -6  11   8     9457.16     9276.42    290.77 o 
  -5  11   8     2682.40     2517.99    127.76 o 
  -4  11   8     2758.39     2708.56    143.92 o 
  -3  11   8     3579.30     3564.65    156.86 o 
  -2  11   8     1473.80     1511.30    218.29 o 
  -1  11   8      455.52      428.67     88.40 o 
   0  11   8     3901.12     3933.84    160.11 o 
   1  11   8     3013.36     2960.02    164.65 o 
   2  11   8      519.50      348.21     81.93 o 
   3  11   8     3852.23     3191.00    342.75 o 
   4  11   8      342.60      193.98     99.50 o 
   5  11   8        3.09        0.00     88.83 o 
   6  11   8     5077.72     4687.14    240.47 o 
   7  11   8      844.43      942.25    162.33 o 
   8  11   8     1431.53     1479.53    249.77 o 
   9  11   8     1335.01     1095.47    268.19 o 
 -11  12   8     2063.03     2676.51    259.04 o 
 -10  12   8      867.52      889.81    175.75 o 
  -9  12   8      176.00       28.14    109.62 o 
  -8  12   8     2388.08     2457.10    194.01 o 
  -7  12   8     4765.56     4739.28    279.84 o 
  -6  12   8        3.64       78.48     82.19 o 
  -5  12   8     6752.30     6350.42    178.69 o 
  -4  12   8    11249.90    11033.28    629.10 o 
  -3  12   8      747.79      918.17    139.68 o 
  -2  12   8     1462.63     1434.16    203.31 o 
  -1  12   8    10845.71    11135.28    275.56 o 
   0  12   8     2425.97     2338.83    142.50 o 
   1  12   8     4535.52     4506.61    177.39 o 
   2  12   8     5498.11     5202.15    299.23 o 
   3  12   8      189.75      191.05     99.12 o 
   4  12   8     2278.98     2516.55    193.28 o 
   5  12   8     5103.41     5008.45    245.38 o 
   6  12   8      288.84      201.98    116.28 o 
   7  12   8     1708.24     1863.14    281.78 o 
   8  12   8     3699.98     3442.40    298.03 o 
 -10  13   8     2061.57     2220.61    607.68 o 
  -9  13   8     1680.26     2063.71    210.80 o 
  -8  13   8       39.37       46.14     85.01 o 
  -7  13   8     3136.09     3091.69    163.26 o 
  -6  13   8     7715.51     7815.36    371.27 o 
  -5  13   8      879.85      905.10     98.17 o 
  -4  13   8     6544.07     6540.87    220.73 o 
  -3  13   8    10506.05    10329.26    276.72 o 
  -2  13   8     4675.43     4618.14    194.74 o 
  -1  13   8     1228.91     1280.10    162.64 o 
   0  13   8     7043.33     7194.86    227.12 o 
   1  13   8     4101.89     3957.70    182.67 o 
   2  13   8     1075.01     1041.17    119.75 o 
   3  13   8     6250.70     6239.69    216.10 o 
   4  13   8     1189.18     1126.25    164.20 o 
   5  13   8      102.49       88.46    106.53 o 
   6  13   8     3026.55     3615.49    287.36 o 
   7  13   8     2663.48     2673.10    235.38 o 
   8  13   8      301.89      121.82    133.64 o 
 -10  14   8      759.90      957.30    186.66 o 
  -9  14   8      737.76      793.18    168.39 o 
  -8  14   8     4039.17     4387.48    253.42 o 
  -7  14   8     1790.50     2028.92    158.62 o 
  -6  14   8     2058.06     1935.99    154.41 o 
  -5  14   8     8365.58     8022.59    210.94 o 
  -4  14   8     7137.88     7197.33    237.04 o 
  -3  14   8     1188.53     1190.37    263.84 o 
  -2  14   8     6742.04     7138.11    235.52 o 
  -1  14   8     7250.71     7027.88    262.91 o 
   0  14   8      923.95      797.15    113.51 o 
   1  14   8     6926.07     7104.54    236.68 o 
   2  14   8     7649.99     7241.90    237.69 o 
   3  14   8       10.92       30.25     80.78 o 
   4  14   8     3911.91     3484.81    294.15 o 
   5  14   8     5483.27     5408.12    265.93 o 
   6  14   8     1008.21      676.43    154.32 o 
   7  14   8     1195.66     1086.79    302.45 o 
   8  14   8     4324.72     4210.95    429.20 o 
  -9  15   8     2412.04     2969.30    237.02 o 
  -8  15   8      431.42      523.82    119.30 o 
  -7  15   8     1157.88     1264.70    165.67 o 
  -6  15   8     3301.50     3328.53    172.51 o 
  -5  15   8      746.14      804.74    101.62 o 
  -4  15   8     2589.62     2772.38    143.85 o 
  -3  15   8     9608.01     9843.92    308.04 o 
  -2  15   8     2689.18     3078.37    178.28 o 
  -1  15   8      556.53      369.93    101.79 o 
   0  15   8     7845.19     8205.30    254.89 o 
   1  15   8     4985.29     5212.81    209.31 o 
   2  15   8     1496.35     1650.93    151.37 o 
   3  15   8     9448.30    10167.14    498.58 o 
   4  15   8     2128.66     2302.63    176.85 o 
   5  15   8       64.90      130.91    118.47 o 
   6  15   8     1873.04     1975.41    213.12 o 
   7  15   8     2800.55     2581.07    256.29 o 
  -9  16   8      400.21      579.60    155.82 o 
  -8  16   8     1868.47     2388.67    193.62 o 
  -7  16   8     2075.72     2334.34    178.64 o 
  -6  16   8      130.96       25.27     83.86 o 
  -5  16   8     3255.13     3448.85    153.95 o 
  -4  16   8     3138.92     3196.51    146.39 o 
  -3  16   8      311.41      257.45    103.78 o 
  -2  16   8     1547.00     1511.82    157.35 o 
  -1  16   8     1329.20     1090.18    267.43 o 
   0  16   8       44.34       40.55     80.01 o 
   1  16   8     1125.91     1135.48    135.44 o 
   2  16   8     3835.83     3545.33    185.23 o 
   3  16   8      101.56      136.55     99.18 o 
   4  16   8     2392.66     2031.82    168.35 o 
   5  16   8     2582.27     2956.83    291.16 o 
   6  16   8      738.07      628.02    247.80 o 
  -8  17   8       98.50       93.17    103.48 o 
  -7  17   8      931.22     1083.38    217.55 o 
  -6  17   8     1652.07     1515.06    274.67 o 
  -5  17   8      868.97      900.05    162.35 o 
  -4  17   8      420.98      370.08    107.81 o 
  -3  17   8     3365.74     3211.98    189.88 o 
  -2  17   8      690.49      666.52    124.94 o 
  -1  17   8       59.11       38.32     91.43 o 
   0  17   8     2128.14     2240.04    168.15 o 
   1  17   8      373.28      306.18    104.82 o 
   2  17   8      448.51      464.70    115.43 o 
   3  17   8     2592.24     3026.55    183.09 o 
   4  17   8     1029.01      901.20    140.00 o 
   5  17   8       20.74        0.00    120.38 o 
   6  17   8      930.95      839.43    183.11 o 
  -7  18   8      421.64      556.32    128.72 o 
  -6  18   8       23.59       41.94     96.27 o 
  -5  18   8     1662.72     2056.60    172.32 o 
  -4  18   8     1619.12     1740.60    232.92 o 
  -3  18   8       65.51       19.64     99.83 o 
  -2  18   8      813.43      707.95    304.96 o 
  -1  18   8      878.53      716.24    167.20 o 
   0  18   8       10.93       49.32     94.01 o 
   1  18   8      523.88      420.63    159.35 o 
   2  18   8      728.28      643.38    132.16 o 
   3  18   8      229.75      247.03    109.69 o 
   4  18   8      482.07      390.58    166.66 o 
   5  18   8     1629.28     1726.00    179.15 o 
  -6  19   8      526.59      496.97    124.12 o 
  -5  19   8       71.34       50.77     85.69 o 
  -4  19   8      930.43      946.29    221.35 o 
  -3  19   8      854.27      857.76    114.52 o 
  -2  19   8      424.54      346.37    116.30 o 
  -1  19   8      293.38      282.13    123.72 o 
   0  19   8     2315.80     1984.54    180.32 o 
   1  19   8       48.69       53.51    100.86 o 
   2  19   8      389.82      200.45    109.70 o 
   3  19   8     1274.04     1018.62    160.63 o 
   4  19   8      986.14      903.88    147.18 o 
  -5  20   8      586.47      547.98    154.30 o 
  -4  20   8      281.38       96.34     98.04 o 
  -3  20   8        0.27       38.83     88.48 o 
  -2  20   8      342.28      107.05    111.16 o 
  -1  20   8     1280.51     1259.18    162.13 o 
   0  20   8       37.99       52.73     98.79 o 
   1  20   8      599.23      487.64    165.12 o 
   2  20   8      533.25      477.82    215.47 o 
   3  20   8       83.71       74.68    148.92 o 
  -3  21   8        9.07        9.38    100.87 o 
  -2  21   8       11.88      313.32    193.43 o 
  -1  21   8       45.40      124.64    144.90 o 
   0  21   8       37.60      107.67    142.97 o 
   1  21   8       75.28       89.43    144.10 o 
 -12   1   9      105.39       62.44    132.58 o 
 -11   1   9      174.21       71.20     87.29 o 
 -10   1   9      184.75       77.52     82.67 o 
  -9   1   9        1.25        0.00     56.08 o 
  -8   1   9       96.83       35.90     55.94 o 
  -7   1   9        8.52        0.00     45.43 o 
  -6   1   9      684.36      707.54     97.28 o 
  -5   1   9     1807.89     1762.18     92.74 o 
  -4   1   9       23.40       10.90     56.50 o 
  -3   1   9     2050.73     1781.83    120.08 o 
  -2   1   9       14.24        0.00     47.98 o 
  -1   1   9      389.48      388.89     71.47 o 
   0   1   9     1148.73     1325.18    101.86 o 
   1   1   9      726.95      729.27     85.10 o 
   2   1   9       31.61        0.00     52.99 o 
   3   1   9      236.47      280.80     78.09 o 
   4   1   9      140.46       58.35     70.38 o 
   5   1   9      593.19      415.52    102.66 o 
   6   1   9      126.43       71.86     66.42 o 
   7   1   9       95.51       53.24     73.29 o 
   8   1   9       13.52        0.00    100.77 o 
   9   1   9       16.35        0.00    111.09 o 
  10   1   9        0.31       11.58    125.83 o 
 -12   2   9      918.54      668.29    156.72 o 
 -11   2   9      617.64      525.87    114.94 o 
 -10   2   9        2.63        0.00     79.35 o 
  -9   2   9     1450.42     1543.65    152.64 o 
  -8   2   9     2484.40     2554.49    110.47 o 
  -7   2   9       61.42       23.59     46.38 o 
  -6   2   9      213.44      153.53     48.26 o 
  -5   2   9     1722.46     1608.30     88.49 o 
  -4   2   9     1857.83     1868.63    124.62 o 
  -3   2   9     1083.14      932.78    100.83 o 
  -2   2   9       18.36       10.46     45.20 o 
  -1   2   9      223.55      102.61     54.30 o 
   0   2   9      378.35      356.83     67.20 o 
   1   2   9     3257.78     3229.95    141.34 o 
   2   2   9     2186.70     2006.23    122.76 o 
   3   2   9      485.51      423.29     82.71 o 
   4   2   9     7131.67     7210.40    202.72 o 
   5   2   9     2170.06     2069.10    126.47 o 
   6   2   9       74.34       84.88     66.79 o 
   7   2   9      365.42      353.82     94.34 o 
   8   2   9      737.84      738.93    150.68 o 
   9   2   9       94.94        0.00    126.14 o 
  10   2   9      117.23        0.00    140.69 o 
 -12   3   9       83.50       17.25     99.43 o 
 -11   3   9      579.89      566.59    136.97 o 
 -10   3   9     1762.95     1730.36    283.91 o 
  -9   3   9       85.00        5.74     69.01 o 
  -8   3   9       38.53       34.35     64.38 o 
  -7   3   9     2179.20     2061.80    126.04 o 
  -6   3   9     4481.33     4926.64    134.14 o 
  -5   3   9     3368.30     3063.78    156.84 o 
  -4   3   9     2185.10     2014.25    126.46 o 
  -3   3   9     9198.94     9621.16    344.31 o 
  -2   3   9       63.04       42.45     52.19 o 
  -1   3   9     4610.65     4441.13    187.04 o 
   0   3   9     5815.71     5761.07    184.43 o 
   1   3   9      616.90      511.12    110.78 o 
   2   3   9     1196.08     1175.18     86.87 o 
   3   3   9     3485.50     3239.16    129.90 o 
   4   3   9     1053.85     1187.57    107.12 o 
   5   3   9     2648.56     2556.42    134.72 o 
   6   3   9     3951.92     3766.92    163.53 o 
   7   3   9      313.78      328.29     89.70 o 
   8   3   9      301.79      290.63    146.67 o 
   9   3   9     1966.40     2013.62    319.10 o 
  10   3   9      249.48      130.48    149.04 o 
 -12   4   9      714.56      677.83    137.53 o 
 -11   4   9     1538.79     1871.50    166.05 o 
 -10   4   9       23.31       72.83     87.96 o 
  -9   4   9     3964.45     4157.33    178.58 o 
  -8   4   9     6638.06     6542.07    202.75 o 
  -7   4   9      147.59       83.18     64.69 o 
  -6   4   9     3655.78     3538.12    114.29 o 
  -5   4   9     3884.33     3902.43    148.52 o 
  -4   4   9     2063.16     2082.49    104.19 o 
  -3   4   9     1378.66     1333.03    100.74 o 
  -2   4   9     3461.41     3282.37    118.55 o 
  -1   4   9     1212.60     1124.27     83.85 o 
   0   4   9     2655.13     2667.91    108.98 o 
   1   4   9     1847.73     1642.90    105.35 o 
   2   4   9     1619.37     1489.81     98.47 o 
   3   4   9     1897.51     1901.72    142.44 o 
   4   4   9    21029.63    21367.35    576.55 o 
   5   4   9     7073.88     7101.88    211.67 o 
   6   4   9      463.84      411.69     91.19 o 
   7   4   9     2888.78     3016.94    229.44 o 
   8   4   9     4100.74     4192.71    251.56 o 
   9   4   9       78.92      106.50    131.03 o 
  10   4   9     1309.77     1729.66    238.76 o 
 -12   5   9       49.52       25.80    111.56 o 
 -11   5   9      762.62      784.10    131.47 o 
 -10   5   9     4898.03     5057.02    207.95 o 
  -9   5   9     3368.85     3521.85    173.46 o 
  -8   5   9     1903.79     1951.84    130.89 o 
  -7   5   9    13790.56    14044.62    288.98 o 
  -6   5   9     6715.85     7534.77    271.55 o 
  -5   5   9       15.82       31.97     50.14 o 
  -4   5   9    11773.86    12181.08    280.42 o 
  -3   5   9     9892.68    10554.50    359.20 o 
  -2   5   9      100.05       15.96     44.42 o 
  -1   5   9    18170.35    18467.73    304.59 o 
   0   5   9    11447.40    11624.45    230.72 o 
   1   5   9      188.92       97.59     51.32 o 
   2   5   9     4769.48     4559.32    148.23 o 
   3   5   9     5801.70     5630.70    171.17 o 
   4   5   9      165.76      311.07     74.91 o 
   5   5   9    10650.12    10666.02    262.84 o 
   6   5   9     3485.38     3300.48    158.89 o 
   7   5   9      483.95      460.80     97.68 o 
   8   5   9      884.63      967.99    129.74 o 
   9   5   9     4509.53     4389.36    267.52 o 
  10   5   9      600.11      683.59    263.43 o 
 -12   6   9     1552.20     2137.45    610.67 o 
 -11   6   9     3322.79     3480.83    231.18 o 
 -10   6   9       33.24      109.18    114.46 o 
  -9   6   9     2676.77     2964.65    159.04 o 
  -8   6   9    14036.85    15018.18    423.43 o 
  -7   6   9     2310.34     2191.72    125.45 o 
  -6   6   9     6475.79     6499.88    201.16 o 
  -5   6   9     7660.41     8154.27    230.76 o 
  -4   6   9     2897.63     2919.90    119.91 o 
  -3   6   9     1733.51     1632.20     97.68 o 
  -2   6   9    16674.88    16802.36    514.95 o 
  -1   6   9     3441.13     3559.40    123.87 o 
   0   6   9      880.52      976.02     83.65 o 
   1   6   9     9437.25     9698.97    211.79 o 
   2   6   9     1172.43     1232.43    101.13 o 
   3   6   9     1565.70     1598.75    110.30 o 
   4   6   9     9216.52     8988.79    230.41 o 
   5   6   9     8824.98     8857.22    327.46 o 
   6   6   9      101.17       34.14     71.85 o 
   7   6   9     2413.60     2255.24    182.46 o 
   8   6   9     3235.35     2995.07    175.66 o 
   9   6   9      357.25      360.85    143.21 o 
 -12   7   9      235.50      217.73    161.43 o 
 -11   7   9      685.41      913.85    255.89 o 
 -10   7   9     4193.81     4411.89    417.92 o 
  -9   7   9     5833.10     5525.94    439.94 o 
  -8   7   9      438.23      453.09    149.46 o 
  -7   7   9    15101.37    15798.33    616.58 o 
  -6   7   9     5738.16     6076.22    281.36 o 
  -5   7   9     1313.68     1340.19    135.09 o 
  -4   7   9     9403.75     9373.62    500.31 o 
  -3   7   9     7787.33     8224.68    389.44 o 
  -2   7   9      174.57      118.54     76.07 o 
  -1   7   9    18253.47    19211.54    425.89 o 
   0   7   9    17771.64    18396.50    305.13 o 
   1   7   9      368.24      454.10     82.68 o 
   2   7   9     7080.41     7141.63    187.87 o 
   3   7   9    10505.06    11014.96    249.19 o 
   4   7   9      258.80      174.34     70.70 o 
   5   7   9     5868.98     6228.18    206.72 o 
   6   7   9     4246.95     4589.43    186.08 o 
   7   7   9      235.18       99.29     82.50 o 
   8   7   9     2332.44     3012.35    200.89 o 
   9   7   9     2687.67     3126.11    251.05 o 
 -11   8   9     2139.46     2419.21    248.35 o 
 -10   8   9       37.21       40.66    108.92 o 
  -9   8   9     2150.81     2393.94    243.38 o 
  -8   8   9     6045.01     6082.58    584.03 o 
  -7   8   9     3524.28     3645.16    276.69 o 
  -6   8   9     6607.24     6703.10    211.34 o 
  -5   8   9     7151.64     7951.59    339.37 o 
  -4   8   9     1817.07     1882.26    125.05 o 
  -3   8   9     2231.95     2452.57    127.33 o 
  -2   8   9    18338.95    19269.32   1165.54 o 
  -1   8   9     2690.81     2728.47    160.93 o 
   0   8   9     6955.63     7324.42    256.96 o 
   1   8   9    13814.74    15051.40    473.04 o 
   2   8   9     1436.66     1478.35    143.54 o 
   3   8   9     3654.80     3655.93    189.79 o 
   4   8   9     6494.03     6310.09    210.92 o 
   5   8   9    11195.68    11167.21    277.77 o 
   6   8   9      595.20      719.30    106.93 o 
   7   8   9     4366.71     4142.67    189.35 o 
   8   8   9     2996.69     3070.59    182.42 o 
   9   8   9       39.96       52.06    130.71 o 
 -11   9   9      204.46      183.27    183.71 o 
 -10   9   9     2177.46     2567.05    448.71 o 
  -9   9   9      792.33      709.16    138.89 o 
  -8   9   9       60.76       56.55     89.23 o 
  -7   9   9     5020.01     4641.83    179.34 o 
  -6   9   9     1641.61     1725.82    223.55 o 
  -5   9   9      738.81      585.58     91.63 o 
  -4   9   9     4151.27     4184.01    163.57 o 
  -3   9   9     2322.44     2181.68    122.57 o 
  -2   9   9      610.32      555.35     91.04 o 
  -1   9   9     6015.67     5970.64    193.04 o 
   0   9   9     8755.43     9104.49    290.87 o 
   1   9   9      276.85      207.26     91.02 o 
   2   9   9     5262.34     4913.61    216.56 o 
   3   9   9     8174.98     8507.09    288.78 o 
   4   9   9      416.93      428.61    113.93 o 
   5   9   9     4451.95     4795.66    234.26 o 
   6   9   9     3554.48     3319.80    205.66 o 
   7   9   9      264.35      289.66    155.23 o 
   8   9   9     2384.07     2641.28    284.50 o 
   9   9   9     2550.68     2587.58    353.01 o 
 -11  10   9      762.38     1122.47    193.00 o 
 -10  10   9       27.93        0.00    110.44 o 
  -9  10   9     1756.59     1759.78    188.50 o 
  -8  10   9      926.16     1142.55    179.36 o 
  -7  10   9      503.80      457.14     92.71 o 
  -6  10   9     2493.83     2284.53    137.45 o 
  -5  10   9     3398.39     3192.58    153.15 o 
  -4  10   9      228.38      217.91     79.84 o 
  -3  10   9     1078.94     1100.27    170.72 o 
  -2  10   9     6866.73     6874.67    214.14 o 
  -1  10   9     1164.75     1110.61    112.11 o 
   0  10   9     2714.95     2833.70    140.92 o 
   1  10   9     4676.13     4792.11    294.43 o 
   2  10   9     1583.78     1805.79    354.58 o 
   3  10   9     1643.27     1909.81    173.51 o 
   4  10   9     5050.30     5224.94    242.57 o 
   5  10   9     2469.78     2654.54    228.09 o 
   6  10   9      211.48       43.44    107.95 o 
   7  10   9     3153.89     3332.60    230.01 o 
   8  10   9     2723.89     2788.42    232.54 o 
 -11  11   9       69.82       63.03    140.16 o 
 -10  11   9     1132.56     1214.19    356.14 o 
  -9  11   9      165.05      109.38    125.10 o 
  -8  11   9      193.98       73.68    103.06 o 
  -7  11   9     1443.80     1490.38    265.58 o 
  -6  11   9      247.39      100.12     74.60 o 
  -5  11   9       37.58        0.14     57.35 o 
  -4  11   9     2981.95     2814.13    147.80 o 
  -3  11   9     4086.78     4139.18    207.54 o 
  -2  11   9       37.90       28.99     63.51 o 
  -1  11   9     2786.49     2545.08    143.99 o 
   0  11   9     3802.29     3649.32    161.51 o 
   1  11   9      704.98      650.46    119.74 o 
   2  11   9     1564.23     1827.81    180.31 o 
   3  11   9     1380.80     1289.06    155.11 o 
   4  11   9     1179.81     1139.70    156.15 o 
   5  11   9     1937.89     2167.13    191.02 o 
   6  11   9     1081.66      951.93    190.71 o 
   7  11   9      155.31       64.56    118.02 o 
   8  11   9      675.17      607.04    490.17 o 
 -10  12   9       41.23        0.00    109.86 o 
  -9  12   9      256.49      130.47    129.20 o 
  -8  12   9      989.14     1082.30    163.53 o 
  -7  12   9       43.82       12.65     79.95 o 
  -6  12   9      233.58       81.33     81.28 o 
  -5  12   9      116.90       36.36     70.33 o 
  -4  12   9      110.95       11.71     72.73 o 
  -3  12   9      995.74     1156.05    159.85 o 
  -2  12   9     2391.86     2236.59    286.81 o 
  -1  12   9      285.84      173.24     85.98 o 
   0  12   9      103.58      109.08     76.47 o 
   1  12   9      641.25      398.31    103.07 o 
   2  12   9      809.07      920.43    138.98 o 
   3  12   9      285.32      156.21    109.46 o 
   4  12   9     2260.78     2252.52    206.23 o 
   5  12   9      201.00      162.73    110.61 o 
   6  12   9        5.63        0.14     98.44 o 
   7  12   9      917.57     1012.57    181.46 o 
   8  12   9      487.08      279.59    209.40 o 
 -10  13   9      799.26      664.60    173.43 o 
  -9  13   9       82.64        0.00    110.20 o 
  -8  13   9       21.10        2.42    106.56 o 
  -7  13   9      125.47       43.75     83.94 o 
  -6  13   9        1.80        0.00     72.57 o 
  -5  13   9      309.99      228.61     79.90 o 
  -4  13   9      722.32      676.83    114.99 o 
  -3  13   9     1300.32     1559.65    173.98 o 
  -2  13   9     1510.99     1491.33    139.49 o 
  -1  13   9     3101.23     2983.42    159.55 o 
   0  13   9      172.16      169.03     86.30 o 
   1  13   9      135.27       54.91     80.34 o 
   2  13   9      363.14      313.27     98.87 o 
   3  13   9      238.52      263.03    125.90 o 
   4  13   9       86.67        0.00     98.89 o 
   5  13   9      152.66        0.00    100.63 o 
   6  13   9      263.85        9.72    118.16 o 
   7  13   9       23.10       16.59    132.50 o 
  -9  14   9       42.79        0.00    118.11 o 
  -8  14   9      178.93      127.32    143.48 o 
  -7  14   9        7.06        0.17     88.27 o 
  -6  14   9       67.55        4.18     78.23 o 
  -5  14   9      214.53       70.03     77.75 o 
  -4  14   9       26.28       21.82     84.13 o 
  -3  14   9      443.45      310.51     98.10 o 
  -2  14   9      349.07      228.30    143.58 o 
  -1  14   9        0.60       19.91     78.06 o 
   0  14   9       65.86        0.00     83.18 o 
   1  14   9      110.26       35.06     79.85 o 
   2  14   9       26.16        0.75     76.28 o 
   3  14   9        6.95        0.00    102.46 o 
   4  14   9      247.50       68.48    120.38 o 
   5  14   9        3.08        0.00     99.76 o 
   6  14   9        1.91        0.00    120.83 o 
   7  14   9        1.89        0.00    117.94 o 
  -9  15   9        5.86        0.00    124.96 o 
  -8  15   9        4.37       39.57     96.41 o 
  -7  15   9      131.36      101.38     96.37 o 
  -6  15   9        1.33       43.96     83.22 o 
  -5  15   9      246.82       86.85     81.00 o 
  -4  15   9       72.56        8.60     79.36 o 
  -3  15   9      172.29       28.84     85.53 o 
  -2  15   9      342.18      154.03     99.81 o 
  -1  15   9       18.61        0.00     81.15 o 
   0  15   9        2.58        0.00     85.40 o 
   1  15   9      773.17      876.58    124.09 o 
   2  15   9      205.65      124.61     96.51 o 
   3  15   9       10.50        3.70     92.72 o 
   4  15   9      159.95        0.00    104.78 o 
   5  15   9      153.81       67.18    129.05 o 
   6  15   9        0.69        9.54    119.75 o 
  -8  16   9       94.31       52.86    101.12 o 
  -7  16   9        1.73       11.42     86.88 o 
  -6  16   9       26.93        0.00     84.30 o 
  -5  16   9       14.35        9.52     81.03 o 
  -4  16   9      225.55       70.19    121.27 o 
  -3  16   9      159.01       29.45     91.39 o 
  -2  16   9      574.97      347.59    110.29 o 
  -1  16   9        2.23        0.37     88.23 o 
   0  16   9      143.08      150.78     98.57 o 
   1  16   9      161.39       28.29     86.73 o 
   2  16   9      590.69      628.39    119.88 o 
   3  16   9        1.05       54.47    101.28 o 
   4  16   9      293.48       98.52    119.65 o 
   5  16   9       28.30        0.00    121.18 o 
   6  16   9        2.51        0.14    121.49 o 
  -7  17   9      479.46      352.57    118.51 o 
  -6  17   9      304.51      189.62    107.02 o 
  -5  17   9       12.70       28.20     77.52 o 
  -4  17   9      711.13      643.26    160.14 o 
  -3  17   9      820.15      731.28    129.41 o 
  -2  17   9       78.58       62.39    101.09 o 
  -1  17   9     1816.35     1736.02    162.64 o 
   0  17   9       42.04       13.42     89.27 o 
   1  17   9       84.60       15.12     87.53 o 
   2  17   9      177.29       44.54     94.87 o 
   3  17   9     1047.72     1087.54    145.01 o 
   4  17   9        7.91        1.78    123.83 o 
   5  17   9      521.79      112.32    145.02 o 
  -7  18   9      132.49      188.90    114.34 o 
  -6  18   9      292.40      130.52    110.18 o 
  -5  18   9      532.25      764.17    127.57 o 
  -4  18   9      710.12      654.12    119.70 o 
  -3  18   9      833.64      704.10    140.09 o 
  -2  18   9     1231.66     1131.35    150.32 o 
  -1  18   9      150.11       38.03     90.52 o 
   0  18   9      597.00      347.22    117.63 o 
   1  18   9      733.48      550.72    127.85 o 
   2  18   9     1416.33     1324.72    251.30 o 
   3  18   9      319.66      163.02    165.01 o 
   4  18   9     1940.47     2301.35    196.29 o 
  -6  19   9      489.44      609.99    130.70 o 
  -5  19   9        5.02       86.58    120.39 o 
  -4  19   9     2746.24     2975.52    169.81 o 
  -3  19   9     2249.86     2361.09    204.62 o 
  -2  19   9       55.85       73.75    108.27 o 
  -1  19   9     2979.89     3167.92    203.85 o 
   0  19   9      939.81     1008.25    156.37 o 
   1  19   9        0.74       18.90    103.35 o 
   2  19   9     1343.43     1612.71    173.48 o 
   3  19   9     1921.40     1735.21    176.88 o 
  -4  20   9      264.99      272.61    110.97 o 
  -3  20   9      825.83      801.70    152.17 o 
  -2  20   9     2910.47     2683.08    286.41 o 
  -1  20   9      283.56      183.19    120.31 o 
   0  20   9      515.34      281.46    125.89 o 
   1  20   9     2866.00     2833.71    355.02 o 
   2  20   9     1252.06     1011.36    231.08 o 
 -12   0  10     3780.75     3673.67    376.66 o 
 -11   0  10     1562.11     1420.61    267.38 o 
 -10   0  10      902.65      432.12    179.56 o 
  -9   0  10     3971.24     4336.95    206.18 o 
  -8   0  10     2046.09     1955.84    201.79 o 
  -7   0  10      477.26      554.74    180.58 o 
  -6   0  10     2642.67     2395.52    132.93 o 
  -5   0  10     1107.72     1252.60    183.91 o 
  -4   0  10     1613.80     2122.15    193.70 o 
  -3   0  10     2069.56     2393.61    200.23 o 
  -2   0  10     9250.44     9140.81    362.94 o 
  -1   0  10     1672.17     1541.46    166.92 o 
   0   0  10    12901.12    13898.66    458.90 o 
   1   0  10    16859.95    16953.57    514.63 o 
   2   0  10      184.52      246.85    103.44 o 
   3   0  10    15696.58    16667.17    532.85 o 
   4   0  10    13465.85    13442.21    491.12 o 
   5   0  10     4498.63     4396.55    299.18 o 
   6   0  10     1895.06     2086.81    255.55 o 
   7   0  10     6872.57     6742.01    281.14 o 
   8   0  10      446.67      612.10    210.01 o 
   9   0  10      761.59      995.83    277.30 o 
 -12   1  10       73.69      143.56    142.25 o 
 -11   1  10     2508.60     2768.36    272.13 o 
 -10   1  10     1663.90     1644.00    153.25 o 
  -9   1  10      588.77      542.07    125.43 o 
  -8   1  10     3320.39     3386.53    124.52 o 
  -7   1  10     8536.86     9227.80    188.36 o 
  -6   1  10     1319.29     1405.44     84.63 o 
  -5   1  10     3547.01     3158.78    168.30 o 
  -3   1  10       13.68        0.00     63.15 o 
  -2   1  10    10162.86    11350.50    365.72 o 
  -1   1  10    17239.50    18150.17    382.23 o 
   0   1  10     7588.97     7663.93    231.82 o 
   1   1  10     4177.46     4358.93    176.60 o 
   2   1  10    16035.11    16251.45    435.05 o 
   3   1  10     3537.18     3643.71    173.02 o 
   4   1  10     2061.24     2177.51    146.38 o 
   5   1  10    10981.02    11645.11    396.37 o 
   6   1  10     4376.83     4471.50    182.40 o 
   7   1  10      643.53      756.68    112.46 o 
   8   1  10     7373.88     6917.38    315.02 o 
   9   1  10     2212.01     2302.66    242.29 o 
 -12   2  10     2130.60     1583.28    215.42 o 
 -11   2  10      624.72      480.43    114.56 o 
 -10   2  10      477.42      338.75    114.67 o 
  -9   2  10     4289.92     4578.01    181.81 o 
  -8   2  10     2385.88     2258.98    130.12 o 
  -7   2  10      247.33      314.00     61.11 o 
  -6   2  10     4532.58     4481.12    125.51 o 
  -5   2  10     6160.64     6250.99    227.18 o 
  -4   2  10     2792.35     2673.22    213.62 o 
  -3   2  10     5088.38     5286.76    294.56 o 
  -2   2  10     4359.08     4259.89    173.98 o 
  -1   2  10       54.16       14.77     58.04 o 
   0   2  10    10611.74    11088.57    282.18 o 
   1   2  10    12989.08    12926.67    310.07 o 
   2   2  10      257.33      247.09     76.50 o 
   3   2  10    12283.23    11373.68    573.49 o 
   4   2  10     8165.46     8650.34    230.75 o 
   5   2  10      581.66      654.07     95.57 o 
   6   2  10     2320.92     2579.62    146.10 o 
   7   2  10     6435.61     6291.20    224.36 o 
   8   2  10      453.87      611.99    149.63 o 
   9   2  10     1413.59     1658.51    214.22 o 
 -12   3  10        5.54        0.00    107.01 o 
 -11   3  10      678.37      689.39    128.07 o 
 -10   3  10      916.05     1009.32    127.71 o 
  -9   3  10       15.83        8.60     75.88 o 
  -8   3  10     2326.11     2597.12    137.97 o 
  -7   3  10     4447.97     4203.99    158.98 o 
  -6   3  10     1153.39     1342.78     89.55 o 
  -5   3  10     4503.49     4362.08    139.10 o 
  -4   3  10     2555.33     2716.75    152.43 o 
  -3   3  10     1292.44     1172.95    178.07 o 
  -2   3  10     4462.31     4515.94    180.11 o 
  -1   3  10     8535.22     8930.17    250.63 o 
   0   3  10     4396.06     4448.72    174.13 o 
   1   3  10      342.60      330.92    136.68 o 
   2   3  10     7051.40     6676.75    219.72 o 
   3   3  10       80.45       22.03     60.29 o 
   4   3  10      804.90      940.81    100.83 o 
   5   3  10     3278.72     3239.24    152.82 o 
   6   3  10     1304.59     1334.45    141.83 o 
   7   3  10     1649.57     1790.01    152.01 o 
   8   3  10     2850.16     3021.87    235.46 o 
   9   3  10     1482.14     1341.56    200.64 o 
 -12   4  10      894.88      967.29    153.72 o 
 -11   4  10      220.86      214.75    102.33 o 
 -10   4  10      103.20        0.00     77.39 o 
  -9   4  10     2779.08     2764.76    153.78 o 
  -8   4  10     3306.69     3577.33    160.56 o 
  -7   4  10      626.90      595.81     91.36 o 
  -6   4  10     4344.50     4619.57    134.54 o 
  -5   4  10     2900.74     2663.97    122.24 o 
  -4   4  10     1359.41     1269.04    100.37 o 
  -3   4  10     4117.57     3999.06    137.47 o 
  -2   4  10     3697.88     3871.77    219.19 o 
  -1   4  10      809.50     1034.69     90.63 o 
   0   4  10     7299.10     7177.40    187.58 o 
   1   4  10     2993.35     3144.26    127.69 o 
   2   4  10        0.27        0.00     48.12 o 
   3   4  10      200.43      101.75     64.76 o 
   4   4  10     2864.19     2875.47    140.95 o 
   5   4  10      900.51      921.55    108.57 o 
   6   4  10      547.99      633.81    103.54 o 
   7   4  10     2973.58     3028.52    166.39 o 
   8   4  10      182.33       95.31    121.43 o 
   9   4  10      329.91      193.65    154.83 o 
 -12   5  10       41.49       17.35    126.72 o 
 -11   5  10      229.24      290.47    140.51 o 
 -10   5  10      779.72      684.04    117.35 o 
  -9   5  10        0.93        0.00     72.52 o 
  -8   5  10      252.13      244.47     86.86 o 
  -7   5  10     1360.59     1265.47    155.60 o 
  -6   5  10       58.44        0.00     50.63 o 
  -5   5  10     1908.02     1899.95    112.32 o 
  -4   5  10      111.84       58.55     58.97 o 
  -3   5  10     1576.20     1479.78    114.07 o 
  -2   5  10      306.72      200.67     60.88 o 
  -1   5  10    11751.17    12631.26    253.39 o 
   0   5  10      805.66      839.11     84.05 o 
   1   5  10      132.60       33.77     50.95 o 
   2   5  10     3032.06     2717.86    122.95 o 
   3   5  10       62.98       50.11     61.00 o 
   4   5  10      787.78      873.31     98.85 o 
   5   5  10      881.63      900.22    111.33 o 
   6   5  10      506.96      334.88     92.83 o 
   7   5  10      145.30      157.33     93.65 o 
   8   5  10       69.92        0.00    118.09 o 
   9   5  10      141.04      131.67    137.53 o 
 -11   6  10        3.00        0.00    121.97 o 
 -10   6  10       69.72       26.47     94.86 o 
  -9   6  10       69.89       34.57     98.34 o 
  -8   6  10      276.31      299.77    115.99 o 
  -7   6  10       81.89        0.00     85.41 o 
  -6   6  10     2655.63     2765.65    112.89 o 
  -5   6  10        2.06        0.00     58.23 o 
  -4   6  10     1093.34      966.95     92.84 o 
  -3   6  10      773.45      710.84    113.90 o 
  -2   6  10      352.30      296.45     63.17 o 
  -1   6  10      729.94      768.45     81.44 o 
   0   6  10     1968.05     1986.54    138.27 o 
   1   6  10     1317.37     1293.38     96.76 o 
   2   6  10      350.45      298.56     78.32 o 
   3   6  10       33.14        0.00     55.67 o 
   4   6  10      591.87      616.62     90.86 o 
   5   6  10      968.70      898.14    112.50 o 
   6   6  10      132.66       14.52     71.41 o 
   7   6  10      142.12      109.25     88.71 o 
   8   6  10      167.16      149.83    102.05 o 
   9   6  10       32.06       26.79    125.96 o 
 -11   7  10       88.81       50.64    130.66 o 
 -10   7  10      106.55       48.71    120.11 o 
  -9   7  10      117.99       37.29    102.90 o 
  -8   7  10       88.97       79.92     99.77 o 
  -7   7  10        2.32        0.00     90.91 o 
  -6   7  10        0.05        0.00     62.72 o 
  -5   7  10     1087.32     1019.74    207.63 o 
  -4   7  10      258.37       44.87     83.63 o 
  -3   7  10        0.93        0.00     67.85 o 
  -2   7  10     1089.88     1003.25    127.32 o 
  -1   7  10     2118.65     2366.20    156.76 o 
   0   7  10      565.58      342.02     96.43 o 
   1   7  10      101.82       64.35     79.03 o 
   2   7  10      878.29      830.20     94.30 o 
   3   7  10      404.26      259.53     74.78 o 
   4   7  10       87.53        5.94     67.46 o 
   5   7  10      112.81       17.65     72.22 o 
   6   7  10        1.47        0.00     74.74 o 
   7   7  10       28.70       33.29     89.31 o 
   8   7  10       97.87        0.00     91.79 o 
   9   7  10        0.21       26.58    134.10 o 
 -11   8  10      265.27       34.13    125.19 o 
 -10   8  10       39.18        0.00    108.52 o 
  -9   8  10       22.63        0.00     91.26 o 
  -8   8  10      960.26      865.78    141.49 o 
  -7   8  10      249.89       67.69     97.52 o 
  -6   8  10       43.02        0.00     78.04 o 
  -5   8  10       53.03        0.14     80.44 o 
  -4   8  10      122.88        0.00     69.23 o 
  -3   8  10      629.11      665.11    161.21 o 
  -2   8  10      205.35      166.64     74.66 o 
  -1   8  10      705.55      615.01    111.01 o 
   0   8  10     1177.90     1130.13    136.66 o 
   1   8  10      311.90      214.11    110.10 o 
   2   8  10      119.93       15.98     74.04 o 
   3   8  10      405.14      330.34    105.09 o 
   4   8  10     1516.24     1416.97    168.62 o 
   5   8  10       62.87       34.43     90.32 o 
   6   8  10       39.45        0.00     89.88 o 
   7   8  10      102.12       45.73    113.14 o 
   8   8  10        4.40        0.00    113.48 o 
 -11   9  10       35.81        0.00    126.43 o 
 -10   9  10      197.96       49.95    123.17 o 
  -9   9  10       84.21        0.00    109.22 o 
  -8   9  10        2.13        6.92     90.76 o 
  -7   9  10      677.31      549.22    125.10 o 
  -6   9  10       78.31       26.37     81.26 o 
  -5   9  10      147.55        2.81     85.27 o 
  -4   9  10       29.82        0.14     82.14 o 
  -3   9  10        5.50        0.00    106.98 o 
  -2   9  10      770.68      649.44    114.16 o 
  -1   9  10     2166.47     2147.23    177.39 o 
   0   9  10      202.33      126.66     86.03 o 
   1   9  10      748.29      696.60    178.07 o 
   2   9  10     2282.43     2159.79    182.22 o 
   3   9  10      324.33       98.03     94.35 o 
   4   9  10        1.45       57.68     90.28 o 
   5   9  10     1897.34     2166.48    197.64 o 
   6   9  10      141.08       90.60    105.83 o 
   7   9  10       31.49       33.21    114.96 o 
   8   9  10        6.20        0.00    111.46 o 
 -11  10  10      240.19      153.56    138.69 o 
 -10  10  10        2.18        0.00    103.45 o 
  -9  10  10      593.05      518.07    151.04 o 
  -8  10  10      481.27      360.19    117.23 o 
  -7  10  10        2.53        0.00     67.68 o 
  -6  10  10     1174.68     1190.67    126.75 o 
  -5  10  10      103.41       26.45     74.28 o 
  -4  10  10      960.40      782.10    110.37 o 
  -3  10  10     1969.56     1991.41    187.28 o 
  -2  10  10      520.20      468.07    116.98 o 
  -1  10  10      646.78      671.69    124.10 o 
   0  10  10     3074.08     3146.21    288.45 o 
   1  10  10      561.01      268.29    104.56 o 
   2  10  10        9.22        0.00     80.39 o 
   3  10  10     1312.68     1458.92    162.38 o 
   4  10  10     3886.63     3572.71    240.67 o 
   5  10  10      660.11      657.11    140.28 o 
   6  10  10      385.58      367.00    121.59 o 
   7  10  10      730.53      593.37    157.28 o 
   8  10  10      371.68      309.06    142.91 o 
 -10  11  10     1543.70     1802.74    214.50 o 
  -9  11  10       10.44       39.78    112.40 o 
  -8  11  10     1167.09     1393.38    381.56 o 
  -7  11  10     1727.54     1832.32    146.40 o 
  -6  11  10       82.20       30.10     74.73 o 
  -5  11  10      906.87      883.99    155.09 o 
  -4  11  10     2066.56     1931.34    152.76 o 
  -3  11  10     1866.97     1844.93    244.61 o 
  -2  11  10      409.00      254.90     84.55 o 
  -1  11  10     8095.26     7757.74    239.22 o 
   0  11  10     1955.05     2319.83    183.94 o 
   1  11  10      475.16      339.92    109.38 o 
   2  11  10     3719.50     3909.00    216.96 o 
   3  11  10      804.58      639.73    131.72 o 
   4  11  10      206.25      192.89    114.67 o 
   5  11  10     3231.46     3183.74    210.15 o 
   6  11  10      816.68      726.22    206.00 o 
   7  11  10      385.51      349.86    151.85 o 
 -10  12  10      114.06        3.19    131.21 o 
  -9  12  10     1794.81     1903.73    235.91 o 
  -8  12  10      989.87     1413.87    197.58 o 
  -7  12  10      103.88       68.75     83.46 o 
  -6  12  10     2141.06     2214.20    165.71 o 
  -5  12  10     1976.04     2258.60    165.84 o 
  -4  12  10      498.02      507.66    107.93 o 
  -3  12  10     3754.85     3713.45    175.09 o 
  -2  12  10     4606.67     4257.32    215.55 o 
  -1  12  10      220.55      259.42     89.88 o 
   0  12  10     2028.66     2329.20    291.72 o 
   1  12  10     4944.18     4985.90    434.50 o 
   2  12  10      252.24      183.35    102.15 o 
   3  12  10     1745.17     1640.91    184.28 o 
   4  12  10     3755.46     3647.52    228.28 o 
   5  12  10      437.59       67.68    112.34 o 
   6  12  10      795.49      543.18    148.30 o 
   7  12  10     2582.56     2500.64    239.25 o 
  -9  13  10       13.26        0.00    116.02 o 
  -8  13  10     1933.05     2131.86    464.61 o 
  -7  13  10     3342.62     3432.37    185.90 o 
  -6  13  10       62.15        4.50     82.90 o 
  -5  13  10     2425.90     2519.93    176.93 o 
  -4  13  10     7311.88     7511.09    300.06 o 
  -3  13  10      729.00      817.41    165.21 o 
  -2  13  10     3527.18     3497.48    190.05 o 
  -1  13  10    10291.38    10459.92    293.10 o 
   0  13  10     4205.64     3848.85    186.44 o 
   1  13  10      283.90      194.82    174.06 o 
   2  13  10    10131.06    10201.75    764.75 o 
   3  13  10     1655.05     1628.81    364.29 o 
   4  13  10      801.49      751.09    157.55 o 
   5  13  10     2841.47     2818.64    486.50 o 
   6  13  10     1195.55     1030.49    189.82 o 
   7  13  10      279.26      157.05    145.50 o 
  -9  14  10     2338.01     2648.66    221.14 o 
  -8  14  10     1743.15     1857.00    232.99 o 
  -7  14  10      116.99      189.49    102.87 o 
  -6  14  10     3498.92     3968.67    190.04 o 
  -5  14  10     2703.74     2762.35    151.11 o 
  -4  14  10     1125.48     1036.47    135.26 o 
  -3  14  10     5305.04     5246.10    249.14 o 
  -2  14  10     5073.64     4909.71    211.27 o 
  -1  14  10      458.20      689.06    119.93 o 
   0  14  10     8219.51     8621.42    422.68 o 
   1  14  10     9146.26     9756.62    289.91 o 
   2  14  10      647.32      668.30    147.31 o 
   3  14  10     4300.62     4435.81    253.56 o 
   4  14  10     4670.74     4424.40    256.28 o 
   5  14  10      309.56       46.14    126.76 o 
   6  14  10     1053.48     1221.13    196.38 o 
  -8  15  10     1325.25     1778.41    310.81 o 
  -7  15  10     2764.27     2887.44    183.53 o 
  -6  15  10      132.79      110.25     90.17 o 
  -5  15  10     1812.53     1805.47    141.41 o 
  -4  15  10     4506.73     4094.34    380.81 o 
  -3  15  10       75.23       16.59     96.84 o 
  -2  15  10     2609.48     2776.01    188.17 o 
  -1  15  10     7814.75     8186.65    329.29 o 
   0  15  10      747.13      854.97    129.25 o 
   1  15  10      845.11      870.07    130.46 o 
   2  15  10     3206.40     3042.62    228.97 o 
   3  15  10     1656.87     1397.94    194.77 o 
   4  15  10      163.57      195.37    137.77 o 
   5  15  10     2795.72     2688.86    237.78 o 
   6  15  10      719.92      431.77    163.22 o 
  -8  16  10     1052.25     1137.11    183.94 o 
  -7  16  10      210.27      284.58    111.24 o 
  -6  16  10     2688.73     2863.60    181.05 o 
  -5  16  10     1552.88     1520.09    144.05 o 
  -4  16  10       27.92       34.68     94.55 o 
  -3  16  10     2096.50     1581.72    164.01 o 
  -2  16  10     2859.59     2930.28    205.68 o 
  -1  16  10       16.36       29.85     92.80 o 
   0  16  10     5416.97     5365.39    227.53 o 
   1  16  10     1662.59     1804.94    169.14 o 
   2  16  10      279.66      196.98    110.24 o 
   3  16  10     1621.96     1535.06    195.68 o 
   4  16  10     1815.60     2052.43    230.42 o 
   5  16  10       80.18        0.00    124.41 o 
  -7  17  10     1802.48     2096.36    292.81 o 
  -6  17  10      416.43      328.67    113.98 o 
  -5  17  10     1341.60     1533.13    173.07 o 
  -4  17  10     3267.91     3410.76    203.23 o 
  -3  17  10      756.49      611.05    137.15 o 
  -2  17  10      373.90      268.03    126.88 o 
  -1  17  10     2047.18     1765.50    194.60 o 
   0  17  10      660.04      457.18    125.25 o 
   1  17  10        8.13       26.07     96.61 o 
   2  17  10     1127.78     1242.00    160.62 o 
   3  17  10      375.88      117.56    131.24 o 
   4  17  10      193.22       23.96    128.75 o 
  -6  18  10     1073.07      996.91    192.00 o 
  -5  18  10     1303.96     1313.19    291.30 o 
  -4  18  10       59.45      128.50     89.85 o 
  -3  18  10     1034.61      957.07    160.38 o 
  -2  18  10      878.61      588.74    126.51 o 
  -1  18  10        8.01        0.00    104.41 o 
   0  18  10      222.91       74.50    111.00 o 
   1  18  10     1889.38     1803.32    176.98 o 
   2  18  10        4.71        2.45    106.54 o 
   3  18  10      856.13      740.88    242.09 o 
  -5  19  10      751.88      690.49    136.56 o 
  -4  19  10      980.08      824.85    142.36 o 
  -3  19  10      155.39      278.49    138.02 o 
  -2  19  10      450.34      250.65    133.91 o 
  -1  19  10      593.29      412.80    129.91 o 
   0  19  10      444.55      183.46    132.42 o 
   1  19  10       23.88       46.55    106.33 o 
   2  19  10     1051.90     1017.47    196.43 o 
  -2  20  10       81.07       40.38    111.27 o 
  -1  20  10       58.78       13.66    116.08 o 
 -12   1  11        2.55       65.07    145.61 o 
 -11   1  11      196.45       66.45    135.09 o 
 -10   1  11       40.87        0.00     96.82 o 
  -9   1  11       29.03        3.73     72.60 o 
  -8   1  11      209.52      163.20     76.80 o 
  -7   1  11      119.33       14.15     53.51 o 
  -6   1  11       14.71        0.00     43.61 o 
  -5   1  11      193.88      121.96     84.14 o 
  -4   1  11      458.77      307.90     94.38 o 
  -3   1  11      506.73      430.37    100.32 o 
  -2   1  11        4.10       16.51     59.10 o 
  -1   1  11       16.67       44.68     63.64 o 
   0   1  11      790.04      699.91     95.87 o 
   1   1  11      260.94      296.49     79.09 o 
   2   1  11     2150.35     1833.31    136.25 o 
   3   1  11      256.23      198.37     82.90 o 
   4   1  11      445.86      278.50     95.38 o 
   5   1  11       11.19        0.00     78.37 o 
   6   1  11       72.55       30.09     72.26 o 
   7   1  11      144.44       54.68     89.14 o 
   8   1  11      168.22       74.48    131.99 o 
   9   1  11        3.04        0.00    126.14 o 
 -12   2  11      615.79      412.95    235.57 o 
 -11   2  11        8.08       59.63    126.05 o 
 -10   2  11      626.59      725.84    134.76 o 
  -9   2  11      537.59      372.56    118.78 o 
  -8   2  11        7.47       23.80     69.64 o 
  -7   2  11      447.91      271.11     77.77 o 
  -6   2  11      253.68      281.43     95.01 o 
  -5   2  11     2368.81     1954.48    144.66 o 
  -4   2  11     2581.20     2409.14    155.23 o 
  -3   2  11     4364.78     4220.59    171.26 o 
  -2   2  11      497.70      454.69     91.10 o 
  -1   2  11       51.66        0.56     60.10 o 
   0   2  11      525.98      493.95     86.87 o 
   1   2  11     4895.95     4783.58    191.51 o 
   2   2  11      875.79     1031.27    118.81 o 
   3   2  11     1500.22     1725.34    166.72 o 
   4   2  11      110.87       20.17     66.97 o 
   5   2  11       20.77        0.00     63.38 o 
   6   2  11        8.33       23.99     76.71 o 
   7   2  11     1331.84     1343.90    142.18 o 
   8   2  11        5.38        0.00    117.92 o 
   9   2  11      773.98      536.77    281.58 o 
 -11   3  11      967.27      773.85    134.65 o 
 -10   3  11       21.14       23.20     85.00 o 
  -9   3  11     1207.04      997.10    119.64 o 
  -8   3  11     5524.34     6056.16    201.86 o 
  -7   3  11      146.64       50.49     66.84 o 
  -6   3  11      874.19      701.57     77.07 o 
  -5   3  11     8064.01     7891.79    284.10 o 
  -4   3  11     1665.55     1748.28    158.50 o 
  -3   3  11      319.52      401.81    110.38 o 
  -2   3  11     1044.98     1214.30    119.67 o 
  -1   3  11     2529.08     2665.81    168.96 o 
   0   3  11     2256.57     2243.23    136.92 o 
   1   3  11      142.26      145.17     78.23 o 
   2   3  11     1684.52     1619.86    119.46 o 
   3   3  11       57.04       14.91     58.67 o 
   4   3  11     2044.58     2169.79    141.47 o 
   5   3  11      104.86       79.64     83.20 o 
   6   3  11      367.71      233.07     91.38 o 
   7   3  11     2187.52     2536.58    180.79 o 
   8   3  11     1923.86     2004.49    215.37 o 
   9   3  11      423.35      415.42    159.19 o 
 -11   4  11      116.76       73.37    126.10 o 
 -10   4  11     1954.57     2029.00    163.39 o 
  -9   4  11     1020.12     1049.03    122.61 o 
  -8   4  11      102.46      156.81     83.54 o 
  -7   4  11     5796.92     5457.23    187.23 o 
  -6   4  11     5716.16     6015.69    159.87 o 
  -5   4  11     1270.02     1299.16    111.45 o 
  -4   4  11     6990.76     7031.51    197.79 o 
  -3   4  11    12770.47    13175.51    426.14 o 
  -2   4  11     1945.34     1807.89    116.37 o 
  -1   4  11      274.56      226.38     68.71 o 
   0   4  11     8285.60     8647.75    217.26 o 
   1   4  11     3112.74     3159.55    136.61 o 
   2   4  11     2360.88     2069.64    119.29 o 
   3   4  11     1713.55     1755.72    124.72 o 
   4   4  11      914.53     1054.16    111.91 o 
   5   4  11       53.43       50.46     72.87 o 
   6   4  11     2014.28     2066.84    189.00 o 
   7   4  11     1228.48     1477.14    149.61 o 
   8   4  11      254.48      224.80    129.26 o 
 -11   5  11     1776.88     2210.86    516.13 o 
 -10   5  11       29.25       78.73    103.57 o 
  -9   5  11      864.63      817.29    315.77 o 
  -8   5  11     6614.10     6730.87    334.39 o 
  -7   5  11     3495.66     3789.87    160.19 o 
  -6   5  11        4.37       17.46     56.51 o 
  -5   5  11    19171.74    19231.43    582.87 o 
  -4   5  11     9044.71     9203.96    295.00 o 
  -3   5  11      641.99      649.87     83.22 o 
  -2   5  11     6738.23     7154.54    359.28 o 
  -1   5  11    12617.96    13686.66    277.38 o 
   0   5  11     2639.76     2842.53    132.86 o 
   1   5  11     5481.89     5641.45    212.98 o 
   2   5  11     3566.53     3624.38    148.74 o 
   3   5  11       31.96        0.14     59.23 o 
   4   5  11     5030.23     4986.82    186.63 o 
   5   5  11     2139.51     2038.50    148.69 o 
   6   5  11        3.56       10.78     76.52 o 
   7   5  11     5899.28     5490.61    223.77 o 
   8   5  11     3711.12     3734.21    276.76 o 
 -11   6  11       26.89        0.00    120.51 o 
 -10   6  11     2319.28     2353.22    203.75 o 
  -9   6  11     1236.26     1557.12    176.98 o 
  -8   6  11      227.71      245.15    110.34 o 
  -7   6  11     4178.18     4455.71    218.36 o 
  -6   6  11     7715.96     7799.66    314.16 o 
  -5   6  11      930.43      893.70    133.06 o 
  -4   6  11     6148.11     6627.32    255.42 o 
  -3   6  11     8814.95     8321.88   1024.92 o 
  -2   6  11     1314.79     1647.10    264.05 o 
  -1   6  11     3898.27     4020.78    205.93 o 
   0   6  11     9664.42     9731.95    313.66 o 
   1   6  11     3033.57     3110.28    160.89 o 
   2   6  11     2029.72     2197.27    127.13 o 
   3   6  11     5276.32     5557.42    187.70 o 
   4   6  11     2663.57     2770.60    146.55 o 
   5   6  11      590.97      564.11    106.20 o 
   6   6  11     3673.90     3570.85    275.72 o 
   7   6  11      931.29      979.69    131.67 o 
   8   6  11     1284.67     1646.77    202.93 o 
 -11   7  11     2749.02     2953.07    238.93 o 
 -10   7  11      649.56      607.37    171.27 o 
  -9   7  11     1376.06     1573.26    276.62 o 
  -8   7  11     3877.68     3939.47    212.22 o 
  -7   7  11     2336.23     2648.71    178.62 o 
  -6   7  11      204.51       67.49     75.92 o 
  -5   7  11     7115.96     7277.65    269.17 o 
  -4   7  11    10066.34    10403.09    324.85 o 
  -3   7  11       33.55        0.00     68.29 o 
  -2   7  11    12263.87    12946.47    359.67 o 
  -1   7  11     6733.85     6869.98    263.44 o 
   0   7  11        3.54        0.00     71.66 o 
   1   7  11     8236.73     8539.45    300.95 o 
   2   7  11     5097.13     4994.18    234.00 o 
   3   7  11      141.35      120.28     90.72 o 
   4   7  11     3547.02     3548.84    205.67 o 
   5   7  11     4764.00     4333.18    230.96 o 
   6   7  11        1.38        0.00     97.83 o 
   7   7  11     4081.11     3514.71    230.87 o 
   8   7  11     3880.74     3886.02    304.89 o 
 -11   8  11      130.33      119.07    140.29 o 
 -10   8  11     2083.65     2607.09    221.13 o 
  -9   8  11     3948.98     4132.71    382.44 o 
  -8   8  11       36.87       30.16     96.25 o 
  -7   8  11     2837.24     2847.12    247.46 o 
  -6   8  11     3391.60     3373.61    225.51 o 
  -5   8  11       88.25        2.33     88.46 o 
  -4   8  11     5323.97     6122.79    251.88 o 
  -3   8  11     5506.25     5065.77    545.69 o 
  -2   8  11       86.98       88.40     92.00 o 
  -1   8  11     5037.78     5278.40    236.64 o 
   0   8  11     8598.81     8752.80    590.28 o 
   1   8  11     2080.84     2236.43    181.10 o 
   2   8  11     1026.60      981.30    262.69 o 
   3   8  11     6767.68     6480.13    270.69 o 
   4   8  11     4738.85     4681.83    242.30 o 
   5   8  11      370.69      330.29    114.38 o 
   6   8  11     3717.72     3558.13    223.12 o 
   7   8  11     2286.32     2641.09    224.59 o 
   8   8  11      286.93      285.68    139.54 o 
 -10   9  11      327.78      189.65    207.84 o 
  -9   9  11     1463.05     1631.34    191.96 o 
  -8   9  11     2024.70     2287.15    489.62 o 
  -7   9  11      510.20      457.87    122.27 o 
  -6   9  11      261.16      198.60    100.55 o 
  -5   9  11     5843.73     5590.65    449.52 o 
  -4   9  11     5242.56     5362.86    240.87 o 
  -3   9  11      529.52      492.29    114.44 o 
  -2   9  11     5892.63     6105.84    254.79 o 
  -1   9  11     4352.50     4387.45    219.15 o 
   0   9  11       15.37       31.39     83.19 o 
   1   9  11     6448.05     7013.57    278.49 o 
   2   9  11     3915.53     3846.99    327.46 o 
   3   9  11       19.48       24.44     90.21 o 
   4   9  11     4716.87     4888.66    246.05 o 
   5   9  11     3858.88     3375.59    216.37 o 
   6   9  11       70.78       14.35    107.81 o 
   7   9  11     2312.15     2230.78    224.40 o 
 -10  10  11     1270.37     1128.33    184.88 o 
  -9  10  11     1837.56     2177.91    238.29 o 
  -8  10  11       16.67        0.00     93.51 o 
  -7  10  11      878.43     1226.48    179.97 o 
  -6  10  11     4169.37     4471.53    226.40 o 
  -5  10  11      403.06      377.85    115.02 o 
  -4  10  11     3149.54     3127.53    239.85 o 
  -3  10  11     2606.82     2393.53    171.57 o 
  -2  10  11       54.52        0.00     86.37 o 
  -1  10  11      664.91      601.61    128.34 o 
   0  10  11     7472.69     7708.65    400.72 o 
   1  10  11     2799.37     2751.31    185.96 o 
   2  10  11      472.66      437.69    120.55 o 
   3  10  11     5169.00     5221.70    344.45 o 
   4  10  11     2122.15     2221.22    191.89 o 
   5  10  11      400.72      286.73    129.62 o 
   6  10  11     2186.22     2313.63    373.61 o 
   7  10  11     1790.30     2017.49    299.05 o 
 -10  11  11       95.72       28.13    128.47 o 
  -9  11  11      230.66      175.23    127.23 o 
  -8  11  11      608.69      513.86    136.26 o 
  -7  11  11      481.05      412.90    118.99 o 
  -6  11  11       79.84       34.10     84.77 o 
  -5  11  11     3784.77     3660.87    214.62 o 
  -4  11  11      370.75      255.53    162.23 o 
  -3  11  11      132.20       61.64     94.35 o 
  -2  11  11      357.16      327.56    112.25 o 
  -1  11  11     1775.87     2012.66    190.88 o 
   0  11  11      118.20       64.00     95.94 o 
   1  11  11     1726.80     1746.16    182.53 o 
   2  11  11     1873.31     2182.10    197.64 o 
   3  11  11       18.96      101.41    107.43 o 
   4  11  11     2248.12     2373.74    214.77 o 
   5  11  11      563.99      473.06    175.96 o 
   6  11  11      205.82        0.00    118.52 o 
   7  11  11      653.50      860.35    175.29 o 
  -9  12  11      253.94      135.51    130.82 o 
  -8  12  11       28.05        0.00    103.96 o 
  -7  12  11      751.73      815.82    128.94 o 
  -6  12  11      663.19      624.74    111.27 o 
  -5  12  11       20.60       48.22     87.42 o 
  -4  12  11      822.59      725.74    147.49 o 
  -3  12  11       30.18        0.00     76.05 o 
  -2  12  11      317.32       31.51    102.80 o 
  -1  12  11     1413.89     1443.61    201.45 o 
   0  12  11     3581.21     3580.44    221.05 o 
   1  12  11      103.20       66.77    103.30 o 
   2  12  11      818.24      822.23    145.99 o 
   3  12  11     1420.07     1190.80    199.07 o 
   4  12  11       11.65       28.96    113.77 o 
   5  12  11       10.40        0.14    106.28 o 
   6  12  11      292.12       43.81    137.84 o 
  -9  13  11       37.40       69.40    136.07 o 
  -8  13  11      291.28      176.89    187.72 o 
  -7  13  11      106.90       54.91     91.15 o 
  -6  13  11      100.09        0.14     82.87 o 
  -5  13  11      631.48      601.13    120.31 o 
  -4  13  11       28.93       75.99    125.34 o 
  -3  13  11      419.17      230.24     99.52 o 
  -2  13  11        4.75        0.10     86.88 o 
  -1  13  11      352.44      198.76    124.56 o 
   0  13  11      260.56      179.73    116.96 o 
   1  13  11     1744.35     1799.28    191.67 o 
   2  13  11     1324.83     1416.36    298.16 o 
   3  13  11       45.69       78.15    112.17 o 
   4  13  11      487.70      356.45    161.96 o 
   5  13  11      236.59       28.81    120.61 o 
   6  13  11      188.39       36.32    124.39 o 
  -8  14  11        0.86        0.00    111.34 o 
  -7  14  11       11.58        0.14     89.94 o 
  -6  14  11       20.85       44.44     86.05 o 
  -5  14  11      166.50       96.57     96.99 o 
  -4  14  11       96.43        2.62     79.43 o 
  -3  14  11       10.80        0.14     82.08 o 
  -2  14  11      245.72      146.37     96.92 o 
  -1  14  11      184.71       50.51     97.63 o 
   0  14  11      930.52     1074.87    169.67 o 
   1  14  11        0.08        0.00     94.84 o 
   2  14  11      358.92      342.58    132.06 o 
   3  14  11      551.27      524.87    179.63 o 
   4  14  11      118.08       86.51    125.49 o 
   5  14  11        7.87        0.00    108.15 o 
  -8  15  11        2.08        0.00    115.82 o 
  -7  15  11       47.56       38.17     99.01 o 
  -6  15  11       31.37       36.83     93.78 o 
  -5  15  11        1.24        0.00     78.17 o 
  -4  15  11       75.14       65.63     91.56 o 
  -3  15  11      217.21        0.39     95.84 o 
  -2  15  11       75.40       30.99     93.07 o 
  -1  15  11       29.48       42.46     88.80 o 
   0  15  11       20.33       64.76     84.84 o 
   1  15  11       23.85       31.01    107.78 o 
   2  15  11        1.28        0.00     98.44 o 
   3  15  11       29.59        0.00    111.10 o 
   4  15  11        0.31        0.00    128.45 o 
   5  15  11        0.80        0.00    112.37 o 
  -7  16  11       53.76       35.50     98.48 o 
  -6  16  11      227.95      195.44    105.93 o 
  -5  16  11       25.04        0.00     92.89 o 
  -4  16  11      293.33      158.74    109.60 o 
  -3  16  11      210.07       49.65    109.22 o 
  -2  16  11       10.25       20.42     93.95 o 
  -1  16  11       75.63       63.27     93.96 o 
   0  16  11      956.48      793.20    138.75 o 
   1  16  11      312.89      117.11    137.84 o 
   2  16  11      338.99      134.81    159.72 o 
   3  16  11      608.07      322.00    160.48 o 
   4  16  11      197.78      128.11    144.66 o 
  -6  17  11      133.49       31.44    102.59 o 
  -5  17  11     1077.29     1193.55    147.74 o 
  -4  17  11      515.12      302.04    120.87 o 
  -3  17  11       33.15        0.00    100.14 o 
  -2  17  11      370.46      297.22    139.96 o 
  -1  17  11      640.77      526.30    132.19 o 
   0  17  11        4.68       35.10    108.94 o 
   1  17  11      975.33      980.13    157.78 o 
   2  17  11     1469.53     1736.83    216.05 o 
   3  17  11        5.95        0.00    133.48 o 
  -5  18  11      187.63      197.26    112.79 o 
  -4  18  11      809.19      522.70    139.79 o 
  -3  18  11     1085.93      797.96    152.33 o 
  -2  18  11       31.44       36.23    109.35 o 
  -1  18  11      549.59      494.91    136.37 o 
   0  18  11     1691.17     1518.03    175.96 o 
   1  18  11      288.77      236.17    122.63 o 
   2  18  11      533.94      425.66    168.84 o 
  -3  19  11       46.33        0.92    119.03 o 
  -2  19  11     1318.28     1309.79    177.73 o 
  -1  19  11     1068.42      888.47    225.55 o 
   0  19  11       52.41        0.00    116.26 o 
 -11   0  12     1281.13     1291.07    275.80 o 
 -10   0  12     4087.54     4206.65    364.02 o 
  -9   0  12     1353.00     1069.23    216.54 o 
  -8   0  12      289.37      280.43    152.51 o 
  -7   0  12     3791.19     4130.45    244.06 o 
  -6   0  12     1339.96     1271.04    193.02 o 
  -5   0  12     1732.98     1903.85    238.69 o 
  -4   0  12     7629.45     8449.46    398.14 o 
  -3   0  12     2752.49     2361.94    198.60 o 
  -2   0  12     1827.67     1757.99    191.39 o 
  -1   0  12    12114.72    12899.84    482.69 o 
   0   0  12      124.53      130.90    115.95 o 
   1   0  12      206.17      412.82    142.05 o 
   2   0  12     6107.95     6290.75    328.54 o 
   3   0  12     6194.53     6193.83    336.16 o 
   4   0  12      117.78      350.02    152.79 o 
   5   0  12     2345.78     2612.05    256.50 o 
   6   0  12     2974.25     2866.18    200.45 o 
   7   0  12      383.98      584.68    146.48 o 
   8   0  12     1901.59     2349.02    343.09 o 
 -11   1  12     2418.44     2364.11    245.36 o 
 -10   1  12      216.47       74.06    104.44 o 
  -9   1  12     3104.41     3478.21    309.72 o 
  -8   1  12     3868.67     4284.56    171.15 o 
  -7   1  12      229.49      219.70     79.87 o 
  -6   1  12     2506.22     2330.86    105.81 o 
  -5   1  12     3884.40     4239.01    209.48 o 
  -4   1  12     1425.08     1863.49    148.00 o 
  -3   1  12     1149.37     1122.99    118.89 o 
  -2   1  12     5914.83     6112.59    230.13 o 
  -1   1  12      175.44      239.37     83.22 o 
   0   1  12     1685.01     2024.10    159.12 o 
   1   1  12     7914.96     8173.70    265.04 o 
   2   1  12     1080.90     1359.78    134.75 o 
   3   1  12     2709.27     2808.35    168.90 o 
   4   1  12    10653.87    10799.76    373.06 o 
   5   1  12     2344.71     2531.18    153.92 o 
   6   1  12      961.80     1054.46    130.00 o 
   7   1  12     6425.31     6827.63    217.34 o 
   8   1  12     2463.30     2871.04    255.71 o 
 -11   2  12      793.47      719.72    168.82 o 
 -10   2  12     1451.06     1588.10    193.34 o 
  -9   2  12      541.80      551.06    104.03 o 
  -8   2  12      694.94      725.22    102.39 o 
  -7   2  12     4286.76     4480.96    216.81 o 
  -6   2  12     1883.61     1852.27    173.25 o 
  -5   2  12     2670.03     2483.43    170.53 o 
  -4   2  12     9069.80    10004.11    451.15 o 
  -3   2  12     7688.08     6877.68    307.75 o 
  -2   2  12     1058.91     1224.41    130.00 o 
  -1   2  12     8945.07     9275.82    369.19 o 
   0   2  12     5237.59     5696.66    222.88 o 
   1   2  12      173.87      336.18     89.85 o 
   2   2  12     6823.72     6790.23    244.82 o 
   3   2  12     7363.84     7571.43    266.65 o 
   4   2  12      252.82      394.75     89.60 o 
   5   2  12     2503.28     2515.84    156.44 o 
   6   2  12     3988.64     3889.27    190.42 o 
   7   2  12       56.37      200.15     97.25 o 
   8   2  12     1865.39     2241.33    235.47 o 
 -11   3  12      204.01      151.33    130.55 o 
 -10   3  12      110.55       63.08     90.15 o 
  -9   3  12     1570.96     1864.89    250.94 o 
  -8   3  12     3258.87     3408.33    159.32 o 
  -7   3  12       35.13       36.98     71.91 o 
  -6   3  12     5353.98     5124.34    181.00 o 
  -5   3  12     8395.50     8418.86    291.53 o 
  -4   3  12     1144.82     1594.61    238.29 o 
  -3   3  12     2155.63     1979.66    137.11 o 
  -2   3  12     7264.06     7350.21    251.78 o 
  -1   3  12      408.71      320.96     96.16 o 
   0   3  12     2321.21     2504.07    288.17 o 
   1   3  12    11411.37    11673.04    319.42 o 
   2   3  12      137.30      116.78     70.10 o 
   3   3  12     2031.18     2259.02    151.38 o 
   4   3  12     8349.36     8281.30    245.74 o 
   5   3  12     1218.98     1425.33    135.16 o 
   6   3  12     1286.83     1366.25    140.37 o 
   7   3  12     3284.59     3196.57    183.98 o 
   8   3  12     1478.04     1464.92    263.16 o 
 -11   4  12      159.48      130.88    131.57 o 
 -10   4  12     1193.00     1532.80    321.20 o 
  -9   4  12      410.61      516.47    129.52 o 
  -8   4  12       46.58      105.30     81.67 o 
  -7   4  12     3742.37     3478.04    207.58 o 
  -6   4  12     1411.36     1545.91    125.28 o 
  -5   4  12     1316.76     1535.49    171.21 o 
  -4   4  12     1463.59     1438.60    108.97 o 
  -3   4  12     3185.68     2906.04    267.02 o 
  -2   4  12       65.89       57.07     64.21 o 
  -1   4  12     1106.58     1238.93    111.29 o 
   0   4  12     5313.64     5386.99    181.56 o 
   1   4  12      123.59       82.58     75.98 o 
   2   4  12     3835.54     3662.94    187.91 o 
   3   4  12     2967.21     3047.03    249.59 o 
   4   4  12       32.15       28.58     69.87 o 
   5   4  12     1094.35     1160.06    128.83 o 
   6   4  12      687.88      732.13    125.85 o 
   7   4  12       48.55       71.24     94.61 o 
   8   4  12      398.93      177.81    138.02 o 
 -11   5  12      327.96      195.48    187.24 o 
 -10   5  12       86.54        0.00    114.79 o 
  -9   5  12      343.77      190.41    115.43 o 
  -8   5  12     1437.99     1447.21    169.63 o 
  -7   5  12     1113.81     1134.69    373.40 o 
  -6   5  12     1919.93     1945.92    160.34 o 
  -5   5  12     2034.24     2210.57    168.28 o 
  -4   5  12      350.99      185.89    125.33 o 
  -3   5  12       70.80       74.57     76.97 o 
  -2   5  12      425.23      229.37     90.19 o 
  -1   5  12       49.59        0.00     74.97 o 
   0   5  12     2139.68     2219.23    127.19 o 
   1   5  12     1477.43     1737.47    126.13 o 
   2   5  12       42.83       45.99     65.54 o 
   3   5  12     1071.44     1063.24    117.27 o 
   4   5  12     2535.76     2572.57    175.11 o 
   5   5  12       34.53       11.13     79.60 o 
   6   5  12      102.18        0.00     81.85 o 
   7   5  12      124.96      134.40    103.35 o 
   8   5  12      800.74      537.51    161.91 o 
 -11   6  12      106.41      118.16    139.10 o 
 -10   6  12     1066.67     1093.00    176.29 o 
  -9   6  12      274.12       40.65    112.77 o 
  -8   6  12       42.93        0.00     93.92 o 
  -7   6  12      620.62      641.16    129.47 o 
  -6   6  12      540.73      439.72    114.70 o 
  -5   6  12       13.41        0.00     79.99 o 
  -4   6  12       11.03        0.00     80.99 o 
  -3   6  12       34.96        0.00     71.68 o 
  -2   6  12        5.60       29.05     77.95 o 
  -1   6  12      201.02      196.30     91.93 o 
   0   6  12     1326.82     1290.02    158.77 o 
   1   6  12        0.58       30.65     78.16 o 
   2   6  12     1194.87     1155.52    196.56 o 
   3   6  12      375.71      302.55    107.41 o 
   4   6  12       44.96       10.50     93.66 o 
   5   6  12      679.36      562.13    131.90 o 
   6   6  12       50.09        0.14    104.79 o 
   7   6  12       91.80       10.85     93.83 o 
 -10   7  12        2.32        0.00    103.34 o 
  -9   7  12       29.25        0.00     91.99 o 
  -8   7  12        6.95        0.00     87.51 o 
  -7   7  12       56.26        0.00     93.17 o 
  -6   7  12        9.66        0.00    120.98 o 
  -5   7  12       91.03       35.21     90.51 o 
  -4   7  12      138.46        0.00     91.70 o 
  -3   7  12      169.59       31.04     75.90 o 
  -2   7  12        6.17        0.00     73.23 o 
  -1   7  12        6.50        0.49     83.34 o 
   0   7  12        4.85        0.00     74.64 o 
   1   7  12       11.05       37.74     85.02 o 
   2   7  12       28.10        0.14     80.27 o 
   3   7  12       83.11       43.88    102.00 o 
   4   7  12       65.14        0.14     88.93 o 
   5   7  12       28.13        0.00     81.28 o 
   6   7  12       63.96        0.00    103.85 o 
   7   7  12       24.18       62.12    123.97 o 
 -10   8  12        6.72       28.02    117.11 o 
  -9   8  12      198.48       19.81    110.03 o 
  -8   8  12     1026.48      882.89    155.55 o 
  -7   8  12      474.14      346.93    127.91 o 
  -6   8  12      186.05       48.12    142.73 o 
  -5   8  12        3.11        0.00     89.67 o 
  -4   8  12        8.92        0.00     82.37 o 
  -3   8  12      308.37      196.15     91.01 o 
  -2   8  12      315.04      290.97     98.82 o 
  -1   8  12      199.29      104.70     91.43 o 
   0   8  12       93.00       28.66     86.75 o 
   1   8  12      132.64      116.94    116.42 o 
   2   8  12      908.24      684.12    139.04 o 
   3   8  12      429.43      225.01    110.28 o 
   4   8  12       15.53        0.00     91.27 o 
   5   8  12      151.55       66.56    114.51 o 
   6   8  12      125.30       25.87    114.17 o 
   7   8  12        2.95        0.00    119.23 o 
 -10   9  12       27.87        0.00    119.95 o 
  -9   9  12       39.98       26.63    117.21 o 
  -8   9  12     1744.70     2193.79    209.05 o 
  -7   9  12      688.97      643.19    160.67 o 
  -6   9  12      425.67      410.51    182.83 o 
  -5   9  12      321.05      182.09    109.99 o 
  -4   9  12       11.21        0.00    128.73 o 
  -3   9  12        2.91       18.06     78.61 o 
  -2   9  12     1373.83     1245.95    153.59 o 
  -1   9  12       40.73       27.39     95.96 o 
   0   9  12     1927.02     2262.68    190.65 o 
   1   9  12     1120.76     1025.28    150.10 o 
   2   9  12       24.91        0.00     82.20 o 
   3   9  12      563.53      519.85    135.76 o 
   4   9  12     2432.68     2531.34    313.52 o 
   5   9  12      160.55       11.29    107.81 o 
   6   9  12      242.49       83.07    127.86 o 
   7   9  12      778.34      706.92    162.57 o 
 -10  10  12      808.27      740.46    167.58 o 
  -9  10  12      742.73      664.53    157.80 o 
  -8  10  12      148.87      107.17    121.90 o 
  -7  10  12     2709.38     2882.61    203.00 o 
  -6  10  12      193.20       90.93    101.07 o 
  -5  10  12     1086.20     1040.28    188.06 o 
  -4  10  12      734.50      935.75    220.07 o 
  -3  10  12     1701.80     1676.93    289.40 o 
  -2  10  12      138.37        0.00     85.33 o 
  -1  10  12     2537.55     2426.51    198.36 o 
   0  10  12     1544.85     1496.97    175.96 o 
   1  10  12       87.51       88.79    105.61 o 
   2  10  12     2925.80     2757.23    199.62 o 
   3  10  12     1668.12     1671.70    191.73 o 
   4  10  12      206.19      177.72    151.02 o 
   5  10  12     1418.59     1181.57    182.81 o 
   6  10  12      971.58      753.59    165.29 o 
  -9  11  12      776.16      949.77    192.95 o 
  -8  11  12     3168.60     3436.76    367.35 o 
  -7  11  12        1.37       92.38    106.51 o 
  -6  11  12     1716.91     2124.80    208.93 o 
  -5  11  12     1201.19     1239.58    334.46 o 
  -4  11  12      441.17      341.57    108.92 o 
  -3  11  12      932.20      923.56    262.96 o 
  -2  11  12     2601.31     2614.26    322.70 o 
  -1  11  12      141.25       77.90    100.23 o 
   0  11  12     1204.10     1510.06    176.35 o 
   1  11  12     2040.41     2322.24    333.17 o 
   2  11  12       39.63        0.00    102.80 o 
   3  11  12       44.33        5.77    106.42 o 
   4  11  12     4165.25     4146.97    246.04 o 
   5  11  12      504.64      179.74    171.20 o 
   6  11  12      340.00      112.01    137.76 o 
  -9  12  12      707.58      762.66    167.61 o 
  -8  12  12     1076.82     1441.88    217.42 o 
  -7  12  12     2172.68     2215.20    312.37 o 
  -6  12  12      628.91      822.99    282.53 o 
  -5  12  12     1224.97     1324.19    177.07 o 
  -4  12  12     1162.36     1304.94    159.64 o 
  -3  12  12     2535.87     2452.51    233.80 o 
  -2  12  12      153.71        6.15     96.73 o 
  -1  12  12     3859.07     4029.26    237.35 o 
   0  12  12     1565.16     1887.63    196.97 o 
   1  12  12      142.91        3.62    103.47 o 
   2  12  12     1340.71     1655.01    192.49 o 
   3  12  12     3409.09     3675.80    240.53 o 
   4  12  12       41.33      101.94    118.75 o 
   5  12  12     1513.79     1847.56    250.38 o 
  -8  13  12     2491.00     2902.67    231.01 o 
  -7  13  12      235.39      322.79    141.58 o 
  -6  13  12     1505.26     1728.08    187.90 o 
  -5  13  12     2944.97     3321.90    226.72 o 
  -4  13  12     1615.89     1493.55    183.29 o 
  -3  13  12      404.74      396.35    138.39 o 
  -2  13  12     2597.38     2848.84    210.18 o 
  -1  13  12      306.52      212.37    123.42 o 
   0  13  12     2291.72     2725.25    240.96 o 
   1  13  12     2753.66     2979.16    218.37 o 
   2  13  12      285.52      433.02    139.56 o 
   3  13  12      329.07      358.08    142.43 o 
   4  13  12     5283.45     5670.74    302.38 o 
   5  13  12     1666.97     1540.63    234.55 o 
  -8  14  12      361.46      495.87    158.74 o 
  -7  14  12     1782.73     2346.62    222.49 o 
  -6  14  12     1730.92     1986.40    270.55 o 
  -5  14  12      134.20        0.00    125.36 o 
  -4  14  12     1560.70     1523.31    156.71 o 
  -3  14  12     2363.03     2289.82    219.73 o 
  -2  14  12       58.82        0.00    105.34 o 
  -1  14  12     4060.23     4276.99    254.53 o 
   0  14  12     1597.95     1661.48    210.36 o 
   1  14  12      487.47      557.68    160.56 o 
   2  14  12     1297.50     1406.92    195.04 o 
   3  14  12     3756.13     3499.37    262.26 o 
   4  14  12      223.04      197.74    140.11 o 
  -7  15  12       13.25       36.70    104.19 o 
  -6  15  12     1703.30     2114.69    187.13 o 
  -5  15  12     3835.74     3859.40    455.10 o 
  -4  15  12      464.78      250.80    107.25 o 
  -3  15  12      360.20      254.93    118.28 o 
  -2  15  12     2659.19     2742.92    246.47 o 
  -1  15  12      161.61        0.00    118.78 o 
   0  15  12     1861.73     1776.95    261.33 o 
   1  15  12     3302.36     3434.04    283.35 o 
   2  15  12      429.59      324.22    153.55 o 
   3  15  12      740.13      572.38    333.57 o 
   4  15  12     3219.75     3402.62    333.44 o 
  -6  16  12     1163.10     1154.75    155.29 o 
  -5  16  12      160.13      277.55    135.93 o 
  -4  16  12     3208.86     3106.84    210.24 o 
  -3  16  12     1979.30     2103.43    195.81 o 
  -2  16  12       83.69        9.25    105.25 o 
  -1  16  12     2611.67     3277.49    536.25 o 
   0  16  12     2724.66     3002.41    256.48 o 
   1  16  12        1.49        0.00    130.46 o 
   2  16  12     1616.67     1519.22    214.43 o 
   3  16  12     1607.10     1574.03    217.41 o 
  -5  17  12     2159.84     2597.72    199.47 o 
  -4  17  12      184.53       76.04    115.09 o 
  -3  17  12      614.05      381.92    180.55 o 
  -2  17  12     2328.44     2322.29    205.88 o 
  -1  17  12      463.30      345.04    130.46 o 
   0  17  12      418.68      432.21    172.49 o 
   1  17  12     2231.89     1997.11    236.96 o 
  -3  18  12      933.93      824.31    158.53 o 
  -2  18  12      173.49      118.91    129.11 o 
  -1  18  12     1398.15     1007.97    168.57 o 
 -11   1  13      126.99        7.83    122.69 o 
 -10   1  13        2.58        0.00    119.86 o 
  -9   1  13      412.31      364.59    127.28 o 
  -8   1  13      262.76      254.85    114.71 o 
  -7   1  13       22.78       42.48     67.23 o 
  -6   1  13       93.60        0.00     85.53 o 
  -5   1  13        1.82       34.67     91.14 o 
  -4   1  13      275.11      167.43     67.86 o 
  -3   1  13       57.84       40.14     70.05 o 
  -2   1  13       67.46        0.00     70.14 o 
  -1   1  13      224.43      107.05     86.30 o 
   0   1  13     2648.24     2627.87    168.21 o 
   1   1  13      213.50      211.85     89.63 o 
   2   1  13      166.07       74.95     83.45 o 
   3   1  13      479.11      531.77    116.25 o 
   4   1  13      393.27      337.11    132.26 o 
   5   1  13       11.29       16.49     80.15 o 
   6   1  13      178.76      128.65     93.15 o 
   7   1  13      194.95      144.36     90.47 o 
 -11   2  13      153.11       23.36    127.95 o 
 -10   2  13     1095.16      978.19    173.59 o 
  -9   2  13      136.97      155.69    115.60 o 
  -8   2  13      146.17       20.87     80.02 o 
  -7   2  13      666.92      615.66     98.94 o 
  -6   2  13       15.30        0.00     94.09 o 
  -5   2  13     2993.75     2986.04    191.63 o 
  -4   2  13      194.13      139.70     93.52 o 
  -3   2  13      385.93      339.32     88.59 o 
  -2   2  13     1192.81     1223.19    162.17 o 
  -1   2  13     2174.32     2275.79    176.37 o 
   0   2  13       12.46       45.92     76.61 o 
   1   2  13      442.39      398.41    100.34 o 
   2   2  13     2622.24     2559.15    170.02 o 
   3   2  13       59.90        1.95     86.34 o 
   4   2  13        1.75        0.00     71.44 o 
   5   2  13      179.27      106.30     84.33 o 
   6   2  13      241.94      186.19     95.41 o 
   7   2  13      202.65      107.93    100.93 o 
 -10   3  13      457.78      307.75    193.70 o 
  -9   3  13     1975.39     2247.69    283.21 o 
  -8   3  13      718.19      733.00    111.33 o 
  -7   3  13       79.62       85.22     81.59 o 
  -6   3  13     2189.17     2151.03    139.13 o 
  -5   3  13      862.91      844.42    140.67 o 
  -4   3  13     1406.25     1309.77    120.36 o 
  -3   3  13     4571.82     4438.79    197.40 o 
  -2   3  13     1782.70     1699.02    272.95 o 
  -1   3  13      437.37      331.78    103.72 o 
   0   3  13     3212.05     3574.44    187.19 o 
   1   3  13     5978.53     6198.90    244.12 o 
   2   3  13        4.48       59.42     73.90 o 
   3   3  13     4267.96     4252.19    179.88 o 
   4   3  13      721.71      900.82    118.72 o 
   5   3  13       16.05       33.92     85.23 o 
   6   3  13      330.11      324.47    106.64 o 
   7   3  13      959.79      942.78    140.37 o 
 -10   4  13     1630.98     1695.22    276.08 o 
  -9   4  13       17.53       18.45    106.83 o 
  -8   4  13     1353.76     1554.31    171.59 o 
  -7   4  13     1443.68     1835.66    355.87 o 
  -6   4  13        5.42        0.00     89.06 o 
  -5   4  13     7518.15     7671.12    442.18 o 
  -4   4  13     9376.25     8073.59    952.13 o 
  -3   4  13      251.84      191.26     88.04 o 
  -2   4  13     2836.65     2496.16    140.41 o 
  -1   4  13     4458.98     4680.96    176.39 o 
   0   4  13     2741.92     2802.70    144.55 o 
   1   4  13      120.93      249.98     79.54 o 
   2   4  13     6626.03     7101.91    223.18 o 
   3   4  13     1069.78     1559.34    139.61 o 
   4   4  13      218.62      211.20     88.95 o 
   5   4  13       99.89       91.77     89.09 o 
   6   4  13      550.42      595.72    119.87 o 
   7   4  13      258.51      179.14    111.73 o 
 -10   5  13      510.57      425.75    212.66 o 
  -9   5  13     2192.18     2538.05    198.44 o 
  -8   5  13      339.78      573.99    132.14 o 
  -7   5  13        5.96       65.33     97.29 o 
  -6   5  13     2642.68     2518.40    176.11 o 
  -5   5  13     1449.16     1757.66    174.12 o 
  -4   5  13       89.56      138.68     78.73 o 
  -3   5  13     5334.47     4804.86    647.98 o 
  -2   5  13     3655.93     3505.01    198.52 o 
  -1   5  13       14.45        0.00     90.35 o 
   0   5  13     2089.13     2270.92    237.06 o 
   1   5  13     6333.35     6596.24    278.96 o 
   2   5  13       93.37      199.17    107.06 o 
   3   5  13     5477.40     5468.92    383.80 o 
   4   5  13     1166.25     1382.53    176.16 o 
   5   5  13      497.42       96.67     93.72 o 
   6   5  13     1218.90     1331.25    149.10 o 
   7   5  13     2408.57     2319.56    201.82 o 
 -10   6  13     1987.88     2396.67    266.56 o 
  -9   6  13        0.10       44.82    109.69 o 
  -8   6  13      938.78     1057.91    277.30 o 
  -7   6  13      519.81      701.25    132.16 o 
  -6   6  13        1.15        0.00    129.13 o 
  -5   6  13     2946.49     2942.85    191.06 o 
  -4   6  13     7364.07     6266.26   1113.48 o 
  -3   6  13      456.16      489.25    111.42 o 
  -2   6  13     2441.93     2321.83    193.09 o 
  -1   6  13     6136.38     6304.31    267.86 o 
   0   6  13     1287.84     1583.67    186.02 o 
   1   6  13     2640.23     2789.77    192.66 o 
   2   6  13     5304.46     5796.97    270.01 o 
   3   6  13     2374.76     2586.58    206.98 o 
   4   6  13      966.67     1061.81    199.55 o 
   5   6  13     1842.77     2391.65    222.30 o 
   6   6  13     1169.05     1164.27    176.59 o 
   7   6  13      367.94      261.41    148.75 o 
 -10   7  13      518.95      555.51    154.66 o 
  -9   7  13     2894.18     3395.80    221.81 o 
  -8   7  13      409.16      537.86    229.93 o 
  -7   7  13       19.15        0.00     83.39 o 
  -6   7  13     1681.09     1516.99    257.32 o 
  -5   7  13     1041.47     1227.24    160.14 o 
  -4   7  13      378.03      318.28    102.10 o 
  -3   7  13     4102.51     3716.63    825.37 o 
  -2   7  13      708.64      848.19    139.35 o 
  -1   7  13      879.41      898.48    173.65 o 
   0   7  13     5427.60     5451.09    260.07 o 
   1   7  13     3365.59     3494.87    216.53 o 
   2   7  13       79.30      280.68    120.71 o 
   3   7  13     6095.23     6217.89    315.50 o 
   4   7  13     5538.17     5078.83    267.04 o 
   5   7  13      390.46      469.09    142.13 o 
   6   7  13     2861.34     3097.10    223.15 o 
 -10   8  13     1406.33     1714.57    208.64 o 
  -9   8  13       11.71        0.00    104.98 o 
  -8   8  13     2082.12     2065.50    329.97 o 
  -7   8  13      743.59      920.40    153.74 o 
  -6   8  13        1.32        0.00    124.24 o 
  -5   8  13     2413.21     2637.87    199.28 o 
  -4   8  13     5252.60     4838.20    987.74 o 
  -3   8  13       39.51       82.13     92.18 o 
  -2   8  13     4985.09     4620.51    235.46 o 
  -1   8  13     5131.96     5799.00    264.22 o 
   0   8  13      663.22      740.41    146.66 o 
   1   8  13     2738.38     3114.64    221.12 o 
   2   8  13     5137.59     5630.82    272.47 o 
   3   8  13     2072.93     2197.42    197.34 o 
   4   8  13     1282.55     1416.52    179.32 o 
   5   8  13     3420.12     3638.73    240.33 o 
   6   8  13      833.75      781.85    334.93 o 
  -9   9  13     4278.56     4722.43    435.18 o 
  -8   9  13     1135.08     1480.16    190.99 o 
  -7   9  13      814.93      922.56    158.50 o 
  -6   9  13     3717.42     3459.85    329.09 o 
  -5   9  13     2350.60     2455.43    198.73 o 
  -4   9  13      446.67      349.88    109.72 o 
  -3   9  13     5816.63     5702.46    508.86 o 
  -2   9  13     1708.85     2083.32    193.83 o 
  -1   9  13      618.94      635.90    139.37 o 
   0   9  13     4496.51     4626.39    281.24 o 
   1   9  13     3111.29     3139.71    216.47 o 
   2   9  13       64.78       35.80     97.17 o 
   3   9  13     3831.17     3769.80    238.53 o 
   4   9  13     4076.42     3997.07    244.12 o 
   5   9  13       98.86       73.31    116.65 o 
   6   9  13     1684.25     1905.90    218.52 o 
  -9  10  13        2.74       93.20    122.84 o 
  -8  10  13     3043.46     3284.43    228.08 o 
  -7  10  13     1408.68     1705.07    339.69 o 
  -6  10  13       55.13      147.62    169.10 o 
  -5  10  13     2498.41     2747.95    202.52 o 
  -4  10  13     4132.21     3688.07    602.58 o 
  -3  10  13      464.27      437.63    124.67 o 
  -2  10  13     2228.75     2213.44    298.10 o 
  -1  10  13     3047.16     2890.79    206.85 o 
   0  10  13      868.69      845.64    155.92 o 
   1  10  13      776.73      764.90    149.37 o 
   2  10  13     1945.13     2385.18    220.64 o 
   3  10  13      280.81      365.76    233.33 o 
   4  10  13      649.31      546.44    149.25 o 
   5  10  13     1383.72     1664.96    211.03 o 
  -8  11  13      145.74      179.79    132.26 o 
  -7  11  13      440.50      391.69    130.73 o 
  -6  11  13     2528.49     2994.29    356.00 o 
  -5  11  13     1123.51     1322.06    256.09 o 
  -4  11  13      314.72      155.94    103.19 o 
  -3  11  13     2237.92     2123.34    205.76 o 
  -2  11  13      347.42      372.48    127.60 o 
  -1  11  13       88.36       74.04    105.76 o 
   0  11  13     1951.90     2302.69    218.43 o 
   1  11  13      724.31      668.29    166.65 o 
   2  11  13      278.93      248.36    126.93 o 
   3  11  13     4475.83     4356.06    260.93 o 
   4  11  13      673.87      654.07    158.38 o 
   5  11  13        0.02        0.00    119.62 o 
  -8  12  13      474.42      742.38    160.09 o 
  -7  12  13      317.84      192.21    125.50 o 
  -6  12  13      227.91      183.28    119.71 o 
  -5  12  13     2140.76     2961.93    351.25 o 
  -4  12  13     1144.25     1065.13    280.90 o 
  -3  12  13      180.21       34.37    103.81 o 
  -2  12  13      602.92      612.45    146.38 o 
  -1  12  13      417.59      240.12    124.46 o 
   0  12  13       99.86       11.96    106.79 o 
   1  12  13      708.19      904.18    160.27 o 
   2  12  13     2479.49     2816.28    244.05 o 
   3  12  13        6.36        0.00    121.24 o 
   4  12  13     1243.95     1127.23    302.38 o 
  -7  13  13        1.12        0.00    105.94 o 
  -6  13  13       78.40      176.32    126.82 o 
  -5  13  13      339.68      185.91    117.11 o 
  -4  13  13      447.02      345.83    127.45 o 
  -3  13  13       70.86        0.00    105.23 o 
  -2  13  13        1.36       18.82    103.05 o 
  -1  13  13       12.63        0.00    113.64 o 
   0  13  13      364.23      377.35    139.79 o 
   1  13  13      655.39      406.77    136.05 o 
   2  13  13      367.17      245.63    184.25 o 
   3  13  13     2079.01     1940.36    243.72 o 
   4  13  13      389.07      477.86    158.42 o 
  -7  14  13        1.28        0.00    116.19 o 
  -6  14  13       12.09        0.14    122.60 o 
  -5  14  13      117.31      106.25    119.57 o 
  -4  14  13        1.10        0.00    108.54 o 
  -3  14  13       33.69        0.00    103.88 o 
  -2  14  13       16.61       66.84    129.62 o 
  -1  14  13       94.31        0.00    121.71 o 
   0  14  13        9.14        0.00    110.50 o 
   1  14  13        0.21        0.00    103.56 o 
   2  14  13      338.05      225.92    146.63 o 
   3  14  13       21.97        3.07    132.56 o 
  -6  15  13      213.98      258.68    201.18 o 
  -5  15  13        1.57       47.03    145.45 o 
  -4  15  13       15.60       29.62    127.90 o 
  -3  15  13      201.29        0.00    124.89 o 
  -2  15  13      124.07       37.94    128.36 o 
  -1  15  13       19.20        0.00    129.44 o 
   0  15  13      247.98      154.67    134.40 o 
   1  15  13        8.19        1.69    123.44 o 
   2  15  13       32.34        0.00    129.99 o 
  -4  16  13      407.63      242.53    149.76 o 
  -3  16  13        3.12        0.00    160.40 o 
  -2  16  13      130.40      161.48    152.24 o 
  -1  16  13      261.20        0.00    136.15 o 
   0  16  13      270.54      181.77    178.89 o 
   1  16  13      894.43      725.73    178.19 o 
 -10   0  14      707.69      594.15    223.06 o 
  -9   0  14     1307.38     1785.32    283.96 o 
  -8   0  14     3469.15     4011.59    339.56 o 
  -7   0  14     1225.52     1231.81    235.30 o 
  -6   0  14      782.44     1158.13    230.81 o 
  -4   0  14     3581.74     2702.58    211.92 o 
  -3   0  14      770.03      691.75    157.95 o 
  -2   0  14     5435.09     6145.03    347.03 o 
  -1   0  14     2496.54     2774.76    254.05 o 
   0   0  14      186.05      140.42    142.05 o 
   1   0  14     3080.98     3503.48    280.56 o 
   2   0  14     4192.51     5048.75    326.51 o 
   3   0  14       11.66        0.00    124.92 o 
   4   0  14     3465.89     3350.43    291.71 o 
   5   0  14     2122.00     2524.92    273.22 o 
   6   0  14       25.87      183.79    134.36 o 
 -10   1  14     2399.85     2585.69    235.42 o 
  -9   1  14     2197.11     2798.61    238.25 o 
  -8   1  14        5.32        0.00    102.58 o 
  -7   1  14     1106.16     1551.10    181.88 o 
  -6   1  14     2749.23     2865.26    379.04 o 
  -4   1  14     2887.55     2530.56    148.06 o 
  -3   1  14     4256.81     3416.36    197.78 o 
  -2   1  14       69.19       99.59     88.11 o 
  -1   1  14     4852.39     5039.84    232.00 o 
   0   1  14     7036.63     7631.34    358.31 o 
   1   1  14      497.74      538.22    120.10 o 
   2   1  14     1301.20     1874.62    292.12 o 
   3   1  14     6035.25     6405.86    465.84 o 
   4   1  14      690.99      592.98    131.41 o 
   5   1  14      806.64     1125.06    150.70 o 
   6   1  14     3026.89     3082.08    188.83 o 
 -10   2  14      147.31      315.63    190.17 o 
  -9   2  14     1733.29     1953.46    292.39 o 
  -8   2  14     2389.93     2690.58    216.43 o 
  -7   2  14      529.58      613.05    110.86 o 
  -6   2  14     3727.21     3522.55    216.10 o 
  -5   2  14     5448.16     3861.12    223.06 o 
  -4   2  14     2954.75     2549.30    149.63 o 
  -3   2  14     1178.70     1126.58    136.83 o 
  -2   2  14     6509.00     6805.76    279.47 o 
  -1   2  14     4361.85     4735.07    224.99 o 
   0   2  14      176.48      153.61     95.75 o 
   1   2  14     2847.20     3015.63    184.77 o 
   2   2  14     2873.12     3195.82    217.01 o 
   3   2  14       61.06      183.33     84.28 o 
   4   2  14     2158.06     2487.73    167.14 o 
   5   2  14     2396.34     2638.68    227.48 o 
   6   2  14        0.04       48.72     97.88 o 
 -10   3  14     1950.62     2147.71    327.73 o 
  -9   3  14     1157.11     1726.46    285.45 o 
  -8   3  14       57.53        0.00    106.72 o 
  -7   3  14     1736.86     2025.15    190.62 o 
  -6   3  14     1548.50     1755.22    246.44 o 
  -5   3  14        4.56      132.80    147.76 o 
  -4   3  14     4838.63     3451.01    241.82 o 
  -3   3  14     4958.89     4628.04    300.54 o 
  -2   3  14      515.89      468.05    125.46 o 
  -1   3  14     2148.18     2322.70    176.05 o 
   0   3  14     6493.11     6946.89    268.95 o 
   1   3  14      667.54      600.15    102.27 o 
   2   3  14      587.94      606.74    104.38 o 
   3   3  14     5513.97     5718.94    214.83 o 
   4   3  14      836.03      822.75    118.12 o 
   5   3  14     1068.81     1356.48    186.21 o 
   6   3  14     2470.22     2617.74    195.16 o 
 -10   4  14       17.26        0.00    175.89 o 
  -9   4  14      757.78      823.10    183.51 o 
  -8   4  14      640.27      741.08    147.34 o 
  -7   4  14      235.04      166.20    108.67 o 
  -6   4  14      633.37      634.62    166.38 o 
  -5   4  14     2532.65     2598.68    178.55 o 
  -4   4  14     3011.17     2478.80    157.13 o 
  -3   4  14     1069.45      849.76    134.44 o 
  -2   4  14     2927.44     2448.45    176.26 o 
  -1   4  14     2060.62     2083.80    191.56 o 
   0   4  14        1.24       50.42     91.38 o 
   1   4  14     1121.76     1130.45    155.98 o 
   2   4  14      816.33      794.08    147.88 o 
   3   4  14      127.26      224.68     90.97 o 
   4   4  14     2936.41     3167.67    179.75 o 
   5   4  14      911.58      841.65    133.26 o 
   6   4  14      122.41      188.28    107.50 o 
 -10   5  14      621.59      797.62    239.24 o 
  -9   5  14      980.88      932.50    244.40 o 
  -8   5  14        3.19       13.04    113.96 o 
  -7   5  14      493.59      514.51    147.21 o 
  -6   5  14      191.28       72.18    169.37 o 
  -5   5  14      475.05      476.57    162.17 o 
  -4   5  14      754.77      672.75    134.44 o 
  -3   5  14     2128.73     2158.81    182.23 o 
  -2   5  14       97.47       42.56     82.48 o 
  -1   5  14       99.97        0.00     86.95 o 
   0   5  14      975.17     1035.47    338.67 o 
   1   5  14      133.72      192.45    104.55 o 
   2   5  14      127.76       88.76    105.97 o 
   3   5  14     2614.18     2694.61    216.26 o 
   4   5  14      173.71      190.01    125.97 o 
   5   5  14     1118.84     1140.01    254.67 o 
   6   5  14      683.56      658.90    160.97 o 
  -9   6  14       11.21       21.99    118.66 o 
  -8   6  14     1143.69     1323.93    169.53 o 
  -7   6  14        0.39       16.99    105.39 o 
  -6   6  14       62.57        0.00    152.24 o 
  -5   6  14       65.46       90.94    143.68 o 
  -4   6  14      528.29      330.88     96.25 o 
  -3   6  14       58.11       46.86     83.16 o 
  -2   6  14      750.49      757.86    135.34 o 
  -1   6  14      100.43       23.77     91.54 o 
   0   6  14       42.25       24.25     92.04 o 
   1   6  14      110.41      175.48    105.26 o 
   2   6  14        6.32       14.42     93.43 o 
   3   6  14        1.66        0.14    106.35 o 
   4   6  14      921.60      794.52    158.99 o 
   5   6  14        6.65        0.08    110.27 o 
   6   6  14        0.44        0.00    116.27 o 
  -9   7  14       25.77        9.11    120.48 o 
  -8   7  14        0.27        0.00    110.47 o 
  -7   7  14      624.84      676.23    141.87 o 
  -6   7  14      140.96       29.50    170.73 o 
  -5   7  14        4.45        0.14    141.50 o 
  -4   7  14       49.17        0.00     70.34 o 
  -3   7  14       85.22       23.40     82.94 o 
  -2   7  14      181.07      140.21    101.96 o 
  -1   7  14       76.63        0.00     96.38 o 
   0   7  14       31.90        0.00     93.83 o 
   1   7  14        1.02        0.50     93.21 o 
   2   7  14        0.86        0.00    102.51 o 
   3   7  14        6.69        0.14    103.76 o 
   4   7  14       24.97        0.00    109.47 o 
   5   7  14        2.52        0.00    119.39 o 
  -9   8  14      119.87      151.01    159.04 o 
  -8   8  14        2.45       19.10    116.03 o 
  -7   8  14       54.30        0.00    108.69 o 
  -6   8  14       70.42        0.00    154.83 o 
  -5   8  14      122.88        0.00    137.02 o 
  -4   8  14       93.20       58.33     86.12 o 
  -3   8  14        0.03        0.00     80.43 o 
  -2   8  14        4.34        0.00     87.84 o 
  -1   8  14       50.56       54.76    102.31 o 
   0   8  14       47.12      107.79    118.46 o 
   1   8  14      174.20       53.61     99.24 o 
   2   8  14      105.89       26.85    111.04 o 
   3   8  14       19.77        0.00     99.54 o 
   4   8  14       77.73        0.00    114.26 o 
   5   8  14       90.41       95.05    131.73 o 
  -8   9  14        1.51        0.00    116.11 o 
  -7   9  14      777.19      918.45    451.83 o 
  -6   9  14      266.86       29.90    168.69 o 
  -5   9  14        2.13        0.00     71.03 o 
  -4   9  14      262.28      229.36    102.90 o 
  -3   9  14      863.36      838.47    146.10 o 
  -2   9  14       16.80        0.00     96.41 o 
  -1   9  14      645.37      567.95    180.52 o 
   0   9  14     1032.24     1003.42    315.63 o 
   1   9  14       92.12       77.98    104.15 o 
   2   9  14      221.17      115.12    119.02 o 
   3   9  14     1163.76     1256.59    186.19 o 
   4   9  14      115.33        0.00    134.46 o 
   5   9  14      273.74      191.09    142.18 o 
  -8  10  14     1360.06     1406.66    192.84 o 
  -7  10  14      334.04      435.36    148.70 o 
  -6  10  14      558.37      457.41    224.42 o 
  -5  10  14     1613.90     1702.22    527.14 o 
  -4  10  14     1721.22     1425.46    182.42 o 
  -3  10  14       18.49       20.14     96.36 o 
  -2  10  14     2510.83     2638.34    199.72 o 
  -1  10  14     1314.25     1454.21    188.53 o 
   0  10  14      179.00      145.19    121.53 o 
   1  10  14     1250.50     1729.62    197.13 o 
   2  10  14     1017.22     1077.31    178.39 o 
   3  10  14        2.40        0.00    109.99 o 
   4  10  14      863.12      707.55    170.41 o 
  -7  11  14     1587.05     1887.65    207.85 o 
  -6  11  14     1055.02      975.98    252.70 o 
  -5  11  14       21.89       60.02     97.29 o 
  -4  11  14     1243.16     1240.49    167.71 o 
  -3  11  14     2380.73     2256.12    211.21 o 
  -2  11  14       34.66        0.00    108.34 o 
  -1  11  14     1048.76     1182.89    175.85 o 
   0  11  14     2396.18     2343.14    375.85 o 
   1  11  14      196.96      150.61    143.34 o 
   2  11  14      201.91      214.97    132.93 o 
   3  11  14     1910.71     1894.11    225.07 o 
   4  11  14      396.44      315.86    147.09 o 
  -7  12  14      553.14      590.03    159.21 o 
  -6  12  14      771.15      801.45    235.84 o 
  -5  12  14     2936.39     2590.41    436.47 o 
  -4  12  14     2254.84     2518.82    467.60 o 
  -3  12  14      195.11      169.43    139.87 o 
  -2  12  14     2282.98     2468.95    231.27 o 
  -1  12  14     2380.68     2639.77    316.92 o 
   0  12  14       22.61       14.28    120.06 o 
   1  12  14     1354.45     1435.43    207.63 o 
   2  12  14      420.41      551.05    178.89 o 
   3  12  14       15.11       53.18    126.02 o 
  -5  13  14        0.25       29.52    101.11 o 
  -4  13  14     1116.22     1449.14    193.48 o 
  -3  13  14     1872.95     1894.84    210.91 o 
  -2  13  14      301.57      102.70    124.06 o 
  -1  13  14      394.56      387.58    152.87 o 
   0  13  14     2917.54     3157.96    250.09 o 
   1  13  14        3.25        0.00    111.20 o 
   2  13  14      330.14      294.30    145.28 o 
  -5  14  14     2228.17     2082.33    265.34 o 
  -4  14  14     1155.20     1077.91    258.81 o 
  -3  14  14      283.77      176.41    150.48 o 
  -2  14  14     1940.23     2284.76    314.41 o 
  -1  14  14     1749.81     2040.38    237.30 o 
   0  14  14       56.35        0.00    117.80 o 
   1  14  14     1445.19     1538.82    217.76 o 
  -4  15  14     1444.09     1645.73    212.39 o 
  -3  15  14     2331.86     2580.29    247.64 o 
  -2  15  14      198.19      193.42    184.66 o 
  -1  15  14      827.83      848.90    190.90 o 
   0  15  14     2228.46     2534.02    399.91 o 
  -9   1  15       62.33        0.00    132.74 o 
  -8   1  15        0.28        0.00    121.24 o 
  -7   1  15      172.66      105.15    117.21 o 
  -6   1  15      348.15      136.07    152.11 o 
  -5   1  15       75.65       22.95     59.04 o 
  -4   1  15        3.47        0.06     63.73 o 
  -3   1  15        9.81        0.00     73.37 o 
  -2   1  15      180.36       26.76     89.06 o 
  -1   1  15      261.85      302.84     99.48 o 
   0   1  15       96.48      173.73    101.61 o 
   1   1  15      768.62      748.03    181.40 o 
   2   1  15      354.77      322.12    120.10 o 
   3   1  15       43.45       38.16    104.10 o 
   4   1  15        9.10        0.00     84.73 o 
   5   1  15      218.66      121.02    102.75 o 
  -9   2  15      570.39      344.31    207.84 o 
  -8   2  15      425.19      533.26    217.76 o 
  -7   2  15      144.97        0.00    166.52 o 
  -6   2  15      799.76      537.20    200.09 o 
  -5   2  15      906.01      561.80    123.97 o 
  -4   2  15        0.57        0.00     64.73 o 
  -3   2  15        4.94        0.00     74.18 o 
  -2   2  15      437.82      279.72    131.79 o 
  -1   2  15       15.26       90.79    100.52 o 
   0   2  15     2822.36     2861.96    190.00 o 
   1   2  15     1290.14     1838.65    178.39 o 
   2   2  15       69.22        0.00     96.49 o 
   3   2  15      693.05      580.58    111.64 o 
   4   2  15     1094.76      823.63    124.33 o 
   5   2  15      408.91      406.71    118.74 o 
  -9   3  15      197.62      182.01    195.33 o 
  -8   3  15       14.86       60.49    184.73 o 
  -7   3  15     1418.50     1746.58    188.22 o 
  -6   3  15     1150.23     1001.24    148.84 o 
  -5   3  15      103.30        5.57     90.12 o 
  -4   3  15      871.40      542.64    145.72 o 
  -3   3  15      838.88      880.42    178.75 o 
  -2   3  15      601.41      858.27    190.30 o 
  -1   3  15     3821.04     4153.78    323.65 o 
   0   3  15      989.73     1059.72    216.40 o 
   1   3  15      534.22      348.24    122.74 o 
   2   3  15     2205.39     2481.32    164.42 o 
   3   3  15      801.13      877.35    173.10 o 
   4   3  15       60.13       34.32     88.15 o 
   5   3  15     2076.84     2450.68    188.60 o 
  -9   4  15     1607.42     1891.07    325.96 o 
  -8   4  15      872.39      833.00    160.79 o 
  -7   4  15      277.63      360.16    128.29 o 
  -6   4  15     2289.45     2169.05    303.53 o 
  -5   4  15     1322.72     1206.69    131.85 o 
  -4   4  15      362.51      266.04     89.72 o 
  -3   4  15      582.48      475.89    112.98 o 
  -2   4  15     2337.32     2187.35    190.25 o 
  -1   4  15      144.44      283.05    111.54 o 
   0   4  15     2843.75     3055.28    205.80 o 
   1   4  15     1100.04     1325.99    170.47 o 
   2   4  15      569.75      766.71    153.21 o 
   3   4  15     1272.46     1472.02    441.64 o 
   4   4  15     2166.07     2560.43    234.51 o 
   5   4  15      418.83      552.07    150.36 o 
  -9   5  15      449.76      602.82    157.03 o 
  -8   5  15      330.22      403.49    139.86 o 
  -7   5  15     2374.06     2290.69    192.60 o 
  -6   5  15      109.49      245.49    180.24 o 
  -5   5  15      313.34      219.20     89.90 o 
  -4   5  15     1661.22     1545.81    256.03 o 
  -3   5  15      468.27      326.02    106.83 o 
  -2   5  15      782.06     1003.75    147.95 o 
  -1   5  15     4258.19     4078.53    232.50 o 
   0   5  15      986.58     1088.56    159.22 o 
   1   5  15        7.30        0.00     91.08 o 
   2   5  15     2065.53     2116.48    217.53 o 
   3   5  15     1249.80     1271.55    180.88 o 
   4   5  15       13.93        0.00    113.40 o 
   5   5  15     2812.24     3012.43    258.63 o 
  -8   6  15     1997.27     2273.41    207.91 o 
  -7   6  15       11.56       49.26    117.79 o 
  -6   6  15     2479.49     3029.36    358.04 o 
  -5   6  15     1802.18     1403.91    205.94 o 
  -4   6  15      249.20      124.70     88.42 o 
  -3   6  15     1702.82     1755.02    176.01 o 
  -2   6  15     1791.33     2047.06    192.65 o 
  -1   6  15       79.68      122.17    112.46 o 
   0   6  15     1493.46     1685.04    193.90 o 
   1   6  15     1797.78     1790.63    317.94 o 
   2   6  15      424.96      501.83    147.83 o 
   3   6  15     1498.37     1591.68    198.62 o 
   4   6  15     3137.44     3278.09    253.48 o 
  -8   7  15      568.88      722.48    159.93 o 
  -7   7  15     2577.64     2909.52    219.55 o 
  -6   7  15      455.45      205.26    173.99 o 
  -5   7  15      459.45      512.54    148.03 o 
  -4   7  15     2136.78     2257.19    374.76 o 
  -3   7  15      484.35      453.67    115.21 o 
  -2   7  15      564.79      957.02    149.95 o 
  -1   7  15     4216.21     4199.31    239.86 o 
   0   7  15     2607.76     3138.49    216.69 o 
   1   7  15       98.67      175.68    125.07 o 
   2   7  15     3266.60     3568.86    244.72 o 
   3   7  15     3412.48     3643.19    245.96 o 
   4   7  15       82.25      294.89    140.83 o 
  -8   8  15     2402.87     2843.32    225.24 o 
  -7   8  15        0.05       77.74    124.72 o 
  -6   8  15     3031.44     3292.65    339.56 o 
  -5   8  15     3706.87     3035.51    643.50 o 
  -4   8  15      190.44       66.87     97.51 o 
  -3   8  15     2153.11     2429.50    242.64 o 
  -2   8  15     3627.24     3963.19    231.11 o 
  -1   8  15       69.71       85.81    106.07 o 
   0   8  15     2191.61     2482.56    217.31 o 
   1   8  15     3234.73     3594.93    360.15 o 
   2   8  15      279.00      299.71    140.88 o 
   3   8  15     1681.63     1845.22    212.38 o 
   4   8  15     3372.42     3753.82    258.04 o 
  -7   9  15     3674.85     4274.56    254.06 o 
  -5   9  15      562.29      610.51    202.47 o 
  -4   9  15     2401.93     2571.00    549.43 o 
  -3   9  15     1408.47     1215.51    166.94 o 
  -2   9  15      354.23      340.06    125.12 o 
  -1   9  15     4133.26     4015.70    245.43 o 
   0   9  15     2158.38     2518.24    236.45 o 
   1   9  15       59.07       79.40    117.28 o 
   2   9  15     2338.41     2418.70    242.19 o 
   3   9  15     1723.59     2232.03    235.29 o 
  -7  10  15      182.23      156.44    137.82 o 
  -5  10  15     1625.56     1695.39    190.44 o 
  -4  10  15       48.51        0.00     97.56 o 
  -3  10  15     1633.27     1551.91    186.74 o 
  -2  10  15     3740.33     3938.48    242.03 o 
  -1  10  15       54.66        0.00    116.34 o 
   0  10  15     1176.76     1261.01    211.37 o 
   1  10  15     1083.73     1097.39    185.16 o 
   2  10  15       25.08        0.00    121.49 o 
   3  10  15     1033.21     1081.60    191.88 o 
  -6  11  15       60.24       24.74    107.66 o 
  -5  11  15      362.69      341.51    116.38 o 
  -4  11  15     2111.44     2331.60    448.71 o 
  -3  11  15     1685.54     1806.06    353.96 o 
  -2  11  15      628.67      679.47    157.79 o 
  -1  11  15     2040.90     2045.04    225.61 o 
   0  11  15     1124.84     1113.48    190.18 o 
   1  11  15        5.91       10.69    120.67 o 
   2  11  15     1272.08     1382.44    234.34 o 
  -5  12  15      460.81      224.79    115.38 o 
  -4  12  15       59.00        0.82    107.35 o 
  -3  12  15      986.52     1016.90    170.66 o 
  -2  12  15     1997.07     2075.08    224.16 o 
  -1  12  15       53.97       45.17    135.21 o 
   0  12  15      149.91        9.16    131.16 o 
   1  12  15      761.34      942.59    179.70 o 
  -4  13  15      336.38       81.58    122.51 o 
  -3  13  15      304.47       49.02    121.09 o 
  -2  13  15      367.50      238.86    139.46 o 
  -1  13  15      519.21      372.33    240.05 o 
   0  13  15       66.78       16.40    132.00 o 
  -8   0  16      290.22      252.70    207.70 o 
  -7   0  16     1076.54     1410.01    272.13 o 
  -6   0  16     4388.83     2585.13    188.26 o 
  -5   0  16     2659.04     1656.59    180.79 o 
  -4   0  16      348.28      405.35    147.21 o 
  -3   0  16     2288.61     2348.89    264.93 o 
  -2   0  16     1091.67     1349.39    230.00 o 
  -1   0  16      331.78      309.79    179.84 o 
   0   0  16     6139.50     6290.20    388.49 o 
   1   0  16     3610.71     4223.92    331.40 o 
   2   0  16     1081.51     1236.16    230.40 o 
   3   0  16     3910.51     4558.99    358.72 o 
   4   0  16     1532.45     1780.02    278.66 o 
  -8   1  16     2195.60     2793.38    360.49 o 
  -7   1  16     1797.05     1858.99    307.20 o 
  -6   1  16        3.93       16.58     69.87 o 
  -5   1  16     3978.63     2685.59    207.84 o 
  -4   1  16     3100.91     2548.78    162.62 o 
  -3   1  16       19.42        0.14     84.05 o 
  -2   1  16     2622.38     3004.83    197.33 o 
  -1   1  16     4105.29     4869.28    247.12 o 
   0   1  16      521.62      644.03    166.11 o 
   1   1  16     2122.06     2541.74    201.05 o 
   2   1  16     4452.94     4954.93    257.45 o 
   3   1  16      408.71      471.29    134.64 o 
   4   1  16     1038.74     1173.44    146.32 o 
  -8   2  16      119.77       16.18    189.35 o 
  -7   2  16     1129.72     1264.43    268.46 o 
  -6   2  16     3067.52     1535.07    154.55 o 
  -5   2  16     2040.11     1470.77    187.31 o 
  -4   2  16      488.19      521.70    148.03 o 
  -3   2  16     2913.77     2593.83    257.72 o 
  -2   2  16      599.84      876.35    209.88 o 
  -1   2  16      812.65      848.34    219.53 o 
   0   2  16     3862.70     4401.31    349.89 o 
   1   2  16     1770.51     2224.37    294.02 o 
   2   2  16       78.86      107.30     90.20 o 
   3   2  16     2958.49     3176.87    189.43 o 
   4   2  16     1364.51     1597.42    162.79 o 
  -8   3  16     1734.79     1876.66    329.09 o 
  -7   3  16      503.79      456.05    211.92 o 
  -6   3  16        5.36        0.00     66.06 o 
  -5   3  16      991.22      735.05    111.74 o 
  -4   3  16     2220.18     1661.34    160.38 o 
  -3   3  16        5.46        0.00    119.48 o 
  -2   3  16     2343.72     2506.02    271.18 o 
  -1   3  16     3393.66     3296.81    361.58 o 
   0   3  16        0.84        0.00    102.36 o 
   1   3  16       74.17      155.61    117.15 o 
   2   3  16     2863.47     3027.95    235.33 o 
   3   3  16      308.39      401.34    146.12 o 
   4   3  16      643.88      543.97    158.80 o 
  -8   4  16       41.66        0.00    206.34 o 
  -7   4  16     1011.81     1356.59    183.92 o 
  -6   4  16      377.84      263.84     94.06 o 
  -5   4  16      782.84      460.32     99.08 o 
  -4   4  16      143.10      106.36     89.87 o 
  -3   4  16     1766.82     1771.19    175.88 o 
  -2   4  16      460.37      244.28    113.92 o 
  -1   4  16     1188.16     1212.61    268.06 o 
   0   4  16     1393.97     1522.58    185.61 o 
   1   4  16      434.01      448.20    133.00 o 
   2   4  16        9.57       28.94    107.14 o 
   3   4  16     1001.17      754.91    275.46 o 
   4   4  16      895.81      821.67    179.57 o 
  -8   5  16      897.60     1152.44    419.41 o 
  -7   5  16       10.76        0.00    108.80 o 
  -6   5  16       12.62        0.00     65.11 o 
  -5   5  16       24.87        6.85     70.55 o 
  -4   5  16      613.43      423.49    106.59 o 
  -3   5  16       33.55       78.90     94.91 o 
  -2   5  16     1150.16     1082.93    202.74 o 
  -1   5  16     1042.16     1170.82    165.54 o 
   0   5  16       21.99       11.00     95.50 o 
   1   5  16      186.40      114.84    111.75 o 
   2   5  16      844.56      938.09    242.09 o 
   3   5  16       80.38       83.89    136.70 o 
  -7   6  16      234.11      168.18    128.31 o 
  -6   6  16        1.69        0.00     80.06 o 
  -5   6  16       24.58       20.17     74.67 o 
  -4   6  16       86.01       51.05     90.47 o 
  -3   6  16      188.98       35.93     98.42 o 
  -2   6  16       21.80       31.24     96.89 o 
  -1   6  16      704.12      596.76    143.90 o 
   0   6  16       94.47       52.87    106.04 o 
   1   6  16        5.58        2.95    104.72 o 
   2   6  16        2.72        0.14    105.92 o 
   3   6  16      282.73      220.99    136.66 o 
  -7   7  16        0.01        0.58    111.96 o 
  -6   7  16        0.79        0.00     74.90 o 
  -5   7  16        5.13       18.71     73.42 o 
  -4   7  16        0.70       11.29     86.11 o 
  -3   7  16        4.30       19.18     87.83 o 
  -2   7  16       11.97        0.00    102.98 o 
  -1   7  16        2.06        0.00    107.55 o 
   0   7  16       52.16       57.58    108.78 o 
   1   7  16      133.93      113.15    120.44 o 
   2   7  16       49.67        0.00    113.42 o 
   3   7  16       11.03       57.75    118.85 o 
  -6   8  16       51.09       24.74     90.26 o 
  -5   8  16      121.76       22.33     86.43 o 
  -4   8  16       26.41        0.00     91.44 o 
  -3   8  16      312.72       96.86    109.94 o 
  -2   8  16        0.84        0.00     97.13 o 
  -1   8  16       26.17       47.74    106.67 o 
   0   8  16      113.73       14.46    116.13 o 
   1   8  16       76.47       60.00    123.09 o 
   2   8  16        3.24        0.00    116.39 o 
  -6   9  16       13.41        0.00     88.22 o 
  -5   9  16      180.04       33.24     93.14 o 
  -4   9  16      727.91      531.30    128.69 o 
  -3   9  16       19.96       57.67    105.55 o 
  -2   9  16      640.29      451.36    134.99 o 
  -1   9  16      449.83      386.30    139.24 o 
   0   9  16       38.73      135.73    120.54 o 
   1   9  16       93.78        0.00    124.00 o 
   2   9  16      483.47      487.97    164.75 o 
  -5  10  16      874.36      420.89    126.36 o 
  -4  10  16      132.08        0.00    104.20 o 
  -3  10  16      927.99      973.82    175.69 o 
  -2  10  16      167.31       52.21    122.86 o 
  -1  10  16      130.19      109.93    130.49 o 
   0  10  16      950.76      842.36    278.05 o 
   1  10  16      367.80      218.79    157.08 o 
  -4  11  16     1578.87     1369.38    208.99 o 
  -3  11  16       29.74        0.00    108.30 o 
  -2  11  16      778.40      840.78    170.41 o 
  -1  11  16     2092.79     2122.90    227.65 o 
   0  11  16      124.49      217.03    154.08 o 
  -7   1  17       13.00        0.00     64.97 o 
  -6   1  17       31.29        0.00     78.30 o 
  -5   1  17       41.32      174.13    111.06 o 
  -4   1  17      218.73      105.21    117.85 o 
  -3   1  17        6.48        0.00    123.56 o 
  -2   1  17      124.79      110.51    143.00 o 
  -1   1  17       15.51        0.00    145.72 o 
   0   1  17       45.42       29.23    159.99 o 
   1   1  17       38.75      213.14    168.55 o 
   2   1  17       17.61       77.17    117.79 o 
  -6   2  17      285.47      221.57     89.58 o 
  -5   2  17      149.36       95.83     99.23 o 
  -4   2  17       60.82       51.93    103.72 o 
  -3   2  17      849.38     1012.82    201.18 o 
  -2   2  17       91.93       46.62    133.08 o 
  -1   2  17      182.12      295.79    174.40 o 
   0   2  17      474.03      579.34    212.46 o 
   1   2  17       24.90      183.37    114.88 o 
   2   2  17      161.59      140.91    129.55 o 
  -6   3  17      391.41      209.47     93.79 o 
  -5   3  17      620.60      464.38    125.12 o 
  -4   3  17      159.69       24.45     80.88 o 
  -3   3  17        8.45       28.45     90.24 o 
  -2   3  17      411.90      383.10    139.26 o 
  -1   3  17      868.84      923.04    443.61 o 
   0   3  17       44.34       53.26    107.92 o 
   1   3  17     1275.91     1467.17    265.61 o 
   2   3  17        6.37       34.65    110.03 o 
  -6   4  17      964.37      570.23    120.30 o 
  -5   4  17        2.22       13.52     69.56 o 
  -4   4  17      559.98      447.62    110.32 o 
  -3   4  17      697.14      681.71    130.58 o 
  -2   4  17        5.75        1.48    100.47 o 
  -1   4  17     1320.05     1251.44    168.97 o 
   0   4  17     2107.20     2203.05    504.44 o 
   1   4  17      157.95      265.21    134.84 o 
   2   4  17     1218.36     1270.98    184.61 o 
  -6   5  17      724.63      399.64    110.38 o 
  -5   5  17     2799.06     2125.50    507.77 o 
  -4   5  17      260.17      161.11     95.71 o 
  -3   5  17      587.73      424.07    113.01 o 
  -2   5  17     1772.28     2065.26    195.11 o 
  -1   5  17     1131.24     1422.05    212.12 o 
   0   5  17      635.75      621.28    153.85 o 
   1   5  17     2207.30     2435.76    241.60 o 
  -6   6  17     1754.80     1256.55    168.01 o 
  -5   6  17        2.30       85.06    121.86 o 
  -4   6  17     1762.37     1659.52    393.04 o 
  -3   6  17     1480.04     1288.89    165.34 o 
  -2   6  17        0.11        5.96    103.60 o 
  -1   6  17     2734.85     2534.04    217.09 o 
   0   6  17     1844.02     1975.54    223.44 o 
   1   6  17       58.41       80.61    133.49 o 
  -5   7  17     3371.79     2489.25    731.17 o 
  -4   7  17      750.73      814.06    136.45 o 
  -3   7  17      492.63      562.00    140.31 o 
  -2   7  17     3736.74     3587.41    232.16 o 
  -1   7  17     1224.45     1357.91    283.48 o 
   0   7  17      526.30      686.27    165.69 o 
  -4   8  17     1726.27     1448.18    169.03 o 
  -3   8  17     1394.41     1353.27    180.42 o 
  -2   8  17       89.68       57.68    108.78 o 
  -1   8  17     2311.89     2168.28    221.67 o 
   0   8  17     2420.94     2648.35    260.56 o 
  -3   9  17      517.97      679.10    152.23 o 
  -2   9  17     2314.98     2545.88    231.58 o 
  -4   1  18       12.98      140.82    115.81 o 
  -3   1  18     2437.33     2148.93    235.57 o 
  -2   1  18     3015.04     3227.54    302.45 o 
  -1   1  18      141.59      285.32    176.44 o 
   0   1  18      928.51     1523.24    286.68 o 
  -4   2  18     2374.42     1825.82    206.48 o 
  -3   2  18     1175.66      837.33    197.51 o 
  -2   2  18      512.08      663.21    199.27 o 
  -1   2  18     2306.71     2645.62    287.63 o 
   0   2  18     1123.26     1168.50    172.22 o 
  -4   3  18        0.83       12.42     86.98 o 
  -3   3  18      763.35      946.41    176.71 o 
  -2   3  18     2084.50     2074.78    364.91 o 
  -1   3  18        3.87        0.00    100.87 o 
  -4   4  18      363.61      333.42    120.91 o 
  -3   4  18      496.00      307.27    111.68 o 
  -2   4  18      101.29        5.13    105.73 o 
  -1   4  18     1058.61     1120.89    163.61 o 
                                                 
